# Supplementary material for: Exploring the divergence of rare earth trade networks with a global simulation model
Source: iScience. 2025 Sep 27;28(11):113658. doi: 10.1016/j.isci.2025.113658 (PMC12554209; doi:10.1016/j.isci.2025.113658)
Supplement: Table S2. Rare earth trade data from 2017 to 2022 [file mmc2.xlsx]

## Sheet: Sheet1
Global rare earth（HS2846） trade flows in 2017
Note 1:Volume of the trade flow (in tonnes)
Note 2:Column A lists exporters, and row 4 lists importers. For example, C17 shows the export volume from China to Australia.
	ARG	AUS	AUT	BEL	BRA	BGR	MMR	BDI	BLR	CAN	LKA	CHL	CHN	COL	HRV	CZE	DNK	DOM	SLV	EST	FIN	FRA	DEU	GRC	GTM	HND	HUN	IDN	IRL	ISR	ITA	JPN	KAZ	KEN	KOR	LVA	LTU	LUX	MDG	MYS	MLT	MEX	OMN	NAM	NLD	NZL	NOR	PAK	PER
ARG	0	0	0	0	0	0	0	0	0	0	0	0	0	0	0	0	0	0	0	0	0	0	0	0	0	0	0	0	0	0	0	0	0	0	0	0	0	0	0	0	0	0	0	0	0	0	0	0	0
AUS	0	0	0	0	0	0	0	0	0	0	0	0	4.196	0	0	0	0	0	0.07	0	0	0	0.091	0	0	0	0	0	0	0	0	0	0	0	0.002	0	0	0	0	0	0	0	0	0	0.001	0.016	0	0.002	0
AUT	0	0.2	0	16.127	1.032	0	0	0	1.863	1.513	0	0	3.821	0	0	24.961	0	0	0.013	0	29.643	38.257	683.814	0	0	0	5.494	1.6	0	0	40.566	18.867	0	0	2.994	0.009	5.101	0	0	0	0	0	0	0	95.985	0.008	3.449	0	3.012
BEL	0.001	0.006	0.199	0	0.11	0.001	0	0	0	0.003	0.001	0	74.816	0	0.001	0.026	0.064	0	0	0.001	0.007	1.448	1.084	0.028	0	0	0.033	0	0.002	0.012	0.052	0.003	0	0	0.239	0.006	0.002	0.002	0	0.038	0	0	0	0	0.061	0.002	0	0	0
BRA	0.04	0	0	0	0	0	0	0	0	0	0	0	0	0	0	0	0	0	0	5.121	0	0	0	0	0	0	0	0	0	0	0	0	0	0	0	0	0	0	0	0	0	0	0	0	0	0	0	0	0
BGR	0	0	0	0	0	0	0	0	0	0	0	0	0	0	0	0	0	0	0	0	0	0	0	3.6	0	0	0	0	0	0	0	0	0	0	0	0	0	0	0	0	0	0	0	0	0.011	0	0	0	0
MMR	0	0	0	0	0	0	0	0	0	0	0	0	19957.7	0	0	0	0	0	0	0	0	0	0	0	0	0	0	0	0	0	0	0	0	0	0	0	0	0	0	0	0	0	0	0	0	0	0	0	0
BDI	0	0	0	0	0	0	0	0	0	0	0	0	0	0	0	0	0	0	0	0	0	0	0	0	0	0	0	0	0	0	0	0	0	0	0	0	0	0	0	0	0	0	0	0	0	0	0	0	0
BLR	0	0	0	0	0	0	0	0	0	0	0	0	0	0	0	0	0	0	0	0	0	0	0	0	0	0	0	0	0	0	0	0	0	0	0	0	0	0	0	0	0	0	0	0	0	0	0	0	0
CAN	0	0.855	0	0.154	1.098	0	0	0	0	0	0	0	0.681	0.001	0	0	0	0	0	0	0	0.006	0.043	0	0	0	0	0	0.401	3.028	7.5	0	0	0	0.001	0	0	0	0	2.767	0	0	0	0	1.842	0	0	0	0
LKA	0	0	0	0	0	0	0	0	0	0	0	0	1.9	0	0	0	0	0	0	0	0	0	0	0	0	0	0	0	0	3	0	0	0	0	0	0	0	0	114.918	12	0	0	0	0	0	0	0	410.569	0
CHL	0	0	0	0	0	0	0	0	0	0	0	0	0	0	0	0	0	0	0	0	0	0	1.65	0	0	0	0	0	0	0	0	0	0	0	0	0	0	0	0	0	0	0	0	0	0	0	0	0	0
CHN	96	59.386	55.726	13.316	584.647	0.021	21	0	10.827	487.394	0.043	0.206	0	20.503	0	15.871	0.114	0.432	0.016	0.28	5.468	291.353	3196.76	1.7	0	0	10.667	151.924	1.998	0.082	917.734	12489.5	21.26	0	3221.17	0	0.501	0	0.2	163.476	0	15.921	0.002	0	4046.98	3.185	10.819	23.864	5.569
COL	0	0	0	0	0	0	0	0	0	0	0	0	0	0	0	0	0	0	0.002	0	0	0	0	0	0.001	0	0	0	0	0	0	0	0	0	0	0	0	0	0	0	0	0	0	0	0	0	0	0	0
HRV	0	0	0	0	0	0	0	0	0	0	0	0	0	0	0	0	0	0	0	0	0	0	0	0	0	0	0	0	0	0	0	0	0	0	0	0	0	0	0	0	0	0	0	0	0.008	0	0	0	0
CZE	0	0.04	1	0.03	0	0	0	0	0	0.011	0	0	4.434	0	0	0	0	0	0	0	0	2.47	3.665	0.012	0	0	0.022	0	0	0	0.473	1.653	0	0	0	0	0.404	0	0	0	0	0	0	0	0.001	0	0	0.001	0
DNK	0	0	0	0	0	0	0	0	0	0	0	0	0	0	0	0	0	0	0	0	0	0	0.011	0	0	0	0	0	0	0	0	0	0	0	0	0	0	0	0	0	0	0	0	0	0.005	0	0.001	0	0
DOM	0	0	0	0	0	0	0	0	0	0	0	0	0	0	0	0	0	0	0	0	0	0	0	0	0	0	0	0	0	0	0	0	0	0	0	0	0	0	0	0	0	0	0	0	0	0	0	0	0
SLV	0	0	0	0	0	0	0	0	0	0	0	0	0	0	0	0	0	0	0	0	0	0	0	0	0.37	0	0	0	0	0	0	0	0	0	0	0	0	0	0	0	0	0	0	0	0	0	0	0	0
EST	0	0	276.981	0	0	0	0	0	0	0	0	0	95.524	0	0	0	0	0	0	0	0	0	438.658	0	0	0	0	0	0	0	0	808.304	0	0	0	0.004	0.075	0	0	0	0	0	0	0	13.8	0	0	0	0
FIN	0	0	0	0	0	0	0	0	0	0	0	0	28.56	0	0	0	0	0	0	0.025	0	0	0	0	0	0	0	0	0	0	0	0.262	0	0	0.009	0	0	0	0	0	0	0	0	0	0.02	0	0	0	0
FRA	0	0.002	0	1.297	11.612	0	0	0	1.28	0.767	0	0	346.813	0	0	0.555	0.05	0	0	0	0.006	0	282.832	0.002	0	0	19.095	0.66	0	0.19	77.094	4156.11	0	0	448.371	0	0	0	0	12.218	0	0	0	0	2.117	0	0.178	0	0
DEU	0.155	0.165	21.798	1.941	144.667	0.329	0	0	0.094	2.558	0.027	0.62	4.335	0.026	0.021	5.774	0.692	0	0	0.178	0.243	4.691	0	0.053	0.009	0.011	0.241	1.355	0.18	2.044	15.276	4.471	0.089	0	10.436	0.012	0.162	0.975	0	2.18	0.006	0.111	0	0	59.851	0.062	0.018	0.22	0.129
GRC	0	0	0	0	0	0	0	0	0	0	0	0	0	0	0	0	0	0	0	0	0	0	0	0	0	0	0	0	0	0	0	0	0	0	0	0	0	0	0	0	0	0	0	0	0.003	0	0	0	0
GTM	0	0	0	0	0	0	0	0	0	0	0	0	0	0	0	0	0	8.664	22.424	0	0	0	0	0	0	0	0	0	0	0	0	0	0	0	0	0	0	0	0	0	0	0	0	0	0	0	0	0	0
HND	0	0	0	0	0	0	0	0	0	0	0	0	0	0	0	0	0	0	0	0	0	0	0	0	0	0	0	0	0	0	0	0	0	0	0	0	0	0	0	0	0	0	0	0	0	0	0	0	0
HUN	0	0	0	0	0	0	0	0	0	0	0	0	0.005	0	0	0	0	0	0	0	0	0	0.52	0	0	0	0	0	0	0	0	0	0	0	0	0	0	0	0	0	0	0	0	0	0.01	0	0	0	0
IDN	0	0	0	0	0	0	0	0	0	0	0	0	0	0	0	0	0	0	0	0	0	0	0	0	0	0	0	0	0	0	0	0	0	0	0	0	0	0	0	0	0	0	0	0	0	0	0	0	0
IRL	0	0	0	0	0	0	0	0	0	0	0.001	0	0	0	0	0	0	0	0	0	0	0	0	0	0	0	0	0	0	0	0	0	0	0	0.062	0	0	0	0	0	0	0	0	0	0.001	0	0	0	0
ISR	0	0	0	0	0	0	0	0	0	0.067	0	0	0	0	0	0	0	0	0	0	0	0	0	0	0	0	0	0	0	0	0	0	0	0	0	0	0	0	0	0	0	0	0	0	0	0.003	0	0	0
ITA	0	0	0	3.061	0	0	0	0	0	0	0	0.2	0.09	0	0	0.264	0	0	0.018	0.05	0.1	2.08	19.659	2.74	0	0	0.22	0	1.908	0	0	132.277	0	0	0	0	0	0	0	0	0.04	72	0	0	0.001	0	0	0	0
JPN	0	0.001	4.367	0.402	1	0	0.002	0	0.098	0.658	2.45	0	298.81	0	0	21.848	0.039	0	1.488	0.002	3.218	204.466	54.657	0	0	0	0	10.229	0	0.268	0.78	0	0	0	646.535	0	0	0	0	11.207	0	0	0	0	48.96	0	0.002	0	0
KAZ	0	0	0	27.088	0	0	0	0	0	0	0	0	53.244	0	0	0	0	0	0	0	0	0	0	0	0	0	0	0	0	0	0	0	0	0	0	0	0	0	0	0	0	0	0	0	0	0	0	0	0
KEN	0	0	0	0	0	0	0	0	0	0	0	0	0	0	0	0	0	0	0	0	0	0	0	0	0	0	0	0	0	0	0	0	0	0	0	0	0	0	0	0	0	0	0	0	0	0	0	0	0
KOR	0	0.01	0	0	0	0	0	0	0	0	0.004	0	63.124	0	0	0	0.002	0	0	0	0	0.115	46.988	0	0	0	0	0.006	0	0	0.292	2.442	0	0	0	0	0	0	0	0.006	0	0	0	0	0.1	0	0	0.003	0
LVA	0	0	0	0	0	0	0	0	0	0	0	0	0	0	0	0	0	0	0	0	0	0	0	0	0	0	0	0	0	0	0	0	0	0	0	0	0	0	0	0	0	0	0	0	0.002	0	0	0	0
LTU	0	0	0	0	0	0	0	0	5.171	0	0	0	0	0	0	0	0	0	0	0	0	0	0	0	0	0	0	0	0	0	0	0	0	0	0	0	0	0	0	0	0	0	0	0	0	0	0.034	0	0
LUX	0	0	0	0	0	0	0	0	0	0	0	0	0	0	0	0	0	0	0	0	0	0	0	0	0	0	0	0	0	0	3	0	0	0	0	0	0	0	0	0	0	0	0	0	0.001	0	0	0	0
MDG	0	0	0	0	0	0	0	0	0	0	0	0	0	0	0	0	0	0	0	0	0	0	0	0	0	0	0	0	0	0	0	0	0	0	0	0	0	0	0	0	0	0	0	0	0	0	0	0	0
MYS	0	0	38.638	0	0	0	0	0	0	0	0	0	13146.7	0	0	0	0	0	0	0	0	6756.48	0	0	0	0	0	10	0	0	93	1821.4	0	0	271.237	0	0	0	0	0	0	0	0	0	2	0	0	0	0
MLT	0	0	0	0	0	0	0	0	0	0	0	0	0	0	0	0	0	0	0	0	0	0	0	0	0	0	0	0	0	0	0	0	0	0	0	0	0	0	0	0	0	0	0	0	0	0	0	0	0
MEX	0	0	0	0	0	0	0	0	0	0	0	0	0	0.001	0	0	0	0	0.045	0	0	0	0	0	0.395	0	0	0	0	0	0	1.642	0	0	0	0	0	0	0	0	0	0	0	0	0	0.002	0	0	0
OMN	0	0	0	0	0	0	0	0	0	0	0	0	0	0	0	0	0	0	0	0	0	0	0	0	0	0	0	0	0	0	0	0	0	0	0	0	0	0	0	0	0	0	0	0	0	0	0	0	0
NAM	0	0	0	0	0	0	0	0	0	0	0	0	0	0	0	0	0	0	0	0	0	0	0	0	0	0	0	0	0	0	0	0	0	0	0	0	0	0	0	0	0	0	0	0	0	0	0	0	0
NLD	0	0	0	0.577	0	0.493	0	0	0	0	0	0	2.64	0	0	0	0	0	0	0.001	0	82.15	10.714	0	0	0	0	0	0.049	0	73.482	0.375	0	0	0.648	0.001	0	2.343	0	0	0	0	0	0	0	0	0.01	0	0
NZL	0	0	0	0	0	0	0	0	0	0	0	0	0	0	0	0	0	0	0	0	0	0	0	0	0	0	0	0	0	0	0	0	0	0	0	0	0	0	0	0	0	0	0	0	0	0	0	0	0
NOR	0	0	0	0	0.014	0	0	0	0	0.003	0	0	1.026	0	0	0.017	0.005	0	0	0.003	0.001	0.003	0.032	0	0	0	0	0	18.837	0	0	0.501	0	0	0.108	0	0	0	0	0	0	0	0	0	0	0	0	0	0
PAK	0	0	0	0	0	0	0	0	0	0	0	0	0	0	0	0	0	0	0	0	0	0	0	0	0	0	0	0	0	0	0	0	0	0	0	0	0	0	0	0	0	0	0	0	0	0	0	0	0
PER	0	0	0	0	0	0	0	0	0	0	0	0.2	0	0	0	0	0	0	0	0	0	0	0	0	0	0	0	0	0	0	0	0	0	0	0	0	0	0	0	0	0	0	0	0	0	0	0	0	0
PHL	0	0	0	0	0	0	0	0	0	0	0	0	0	0	0	0	0	0	0	0	0	0	0	0	0	0	0	0	0	0	0	0	0	0	0	0	0	0	0	0	0	0	0	0	0	0	0	0	0
POL	0	0	0	0.041	0	0	0	0	0.2	0	0	0	0	0	0	66.17	0	0	0	0	0	0	0	0	0	0	1.5	0	0.012	0.005	11.75	0.04	0	0	0	0	0.001	0	0	0	0	0	0	0	3.913	0	10.62	0	0
PRT	0	0	0	0	0	0	0	0	0	0	0	0	0	0	0	0	0	0	0	0	0	0	0	0	0	0	0	0	0	0	0	0	0	0	0	0	0	0	0	0	0	0	0	0	0.004	0	0	0	0
ROU	0	0	0	0	0	0	0	0	0	0	0	0	0	0	0	0	0	0	0	0	0	0	0	0	0	0	0	0	0	0	0	0	0	0	0	0	0	0	0	0	0	0	0	0	0.006	0	0	0	0
RUS	0	0	4.95	0.002	0	0	0	0	0.251	0.146	0	0	118.382	0	0	0.013	0	0	0	8501.42	0	0.016	0.016	0	0	0	0	0	0	0.08	0.104	0.092	0.271	0	0.036	0	0.002	0	0	0	0	0	0	0	8.06	0	0	0	0
SAU	0	0	0	0	0	0	0	0	0	0	0	0	0	0	0	0	0	0	0	0	0	0	0	0	0	0	0	0	0	0	0	0	0	0	0	0	0	0	0	0	0	0	0	0	0	0	0	0	0
SRB	0	0	0	0	0	0	0	0	0	0	0	0	0	0	0	0	0	0	0	0	0	0	0	0	0	0	0	0	0	0	0	0	0	0	0	0	0	0	0	0	0	0	0	0	0	0	0	0	0
IND	0	0.544	0	0.051	0.07	0	0	0	1.306	0.014	0.924	0	366.882	0.002	0	0.329	0	0	0	0	0	43.695	4.268	0	0	0	0	0.009	0	0	92	1042.02	0	0.015	1.737	0.003	0	0	0	161.154	0	0	0.004	0	23	0	0	0.025	0.04
SGP	0	0	0	0	0	0	0	0	0	0	0	0	0	0	0	0	0	0	0	0	0	0	2.6	0	0	0	0	0.001	0	0	0	0	0	0	0.111	0	0	0	0	50.66	0	0	0	0	0	0	0	0	0
SVK	0	0	0	0	0	0	0	0	0	0	0	0	0	0	0	0	0	0	0	0	0	0	0	0	0	0	0	0	0	0	0	0	0	0	0	0	0	0	0	0	0	0	0	0	0.003	0	0	0	0
VNM	0	0	0	0	0	0	0	0	0	0	0	0	47.051	0	0	0	0	0	0	0	0	0	0	0	0	0	0	0	0	0	0	52.475	0	0	6.248	0	0	0	0	106	0	0	0	0	0	0	0	0	0
SVN	0	0	0.012	0	0	0	0	0	0	0	0	0	0.103	0	0.065	0.004	0	0	0	0	0	0.001	0.03	0	0	0	0	0	0	0	0	0.027	0	0	0	0	0	0	0	0	0	0	0	0	0.003	0	0	0	0
ZAF	0	1.671	0	0	0	0	0	0	0	0	0	0	0	0	0	0	0	0	0	0	0	0	0	0	0	0	0	0	0	0	0	0	0	0.003	0	0	0	0	0.057	0	0	0	0	0.023	0	0	0	0	0
ESP	0.001	0.003	0	0.186	0.003	0.003	0	0	0	0	0	2.563	0.064	0.17	0	0.006	0	0.002	0	0	0	22.631	0.1	0.001	0	0	0.007	0	0.002	0	20.109	0	0	0	0	0	0	0	0	0.015	0	15	0	0	0.011	0	0.02	0	0.021
SWE	0	0	3	0	0	0	0	0	0	0	0	0	0	0	0	0	0	0	0	0	0.045	0	0	0	0	0	0	0	0	0	0	0	0	0	0	0	0	0	0	0	0	0	0	0	0.013	0	0.166	0	0
CHE	0	0	0.067	0	0.033	0.005	0	0	0.002	0.164	0	0	0.851	0	0	0.005	0	0	0	0	0	0.087	1.094	0	0	0	0.14	0	0.003	0.07	0.017	0.001	0	0	0.015	0	0	0	0	0	0	0	0	0	0	0.011	0.002	0	0.001
THA	0	0	0	0	0	0	0.964	0	0	0	0	0	0	0	0	0	0	0	0	0	0	0	0	0	0	0	0	0	0	0	0	0.001	0	0	0	0	0	0	0	0	0	0	0	0	0	0	0	0	0
ARE	0	0	0	0	0	0	0	0	0	0	0	0	0	0	0	0	0	0	0	0	0	0	0	0	0	0	0	0	0	0	0	0	0	0	0	0	0	0	0	0	0	0	0	0	0	0	0	0	0
TUR	0	0	0.05	0	0	20.95	0	0	0	0	0	0	0	0	0	0	0	0	0	0	0	0	0	0	0	0	0	0	0	0	0	0	0	0	0	0	0	0	0	0	0	0	0	0	0	0	0	0	0
UGA	0	0	0	0	0	0	0	0	0	0	0	0	0	0	0	0	0	0	0	0	0	0	0	0	0	0	0	0	0	0	0	0	0	0	0	0	0	0	0	0	0	0	0	0	0	0	0	0	0
UKR	0	0	0	0	0	0	0	0	0	0	0	0	0.016	0	0	0	0	0	0	0	0	0	0	0	0	0	0	0	0	0	0	0	0	0	0	0	0	0	0	0	0	0	0	0	0	0	0	0	0
MKD	0	0	0	0	0	0	0	0	0	0	0	0	0	0	0	0	0	0	0	0	0	0	2.3	0	0	0	0	0	0	0	0	0	0	0	0	0	0	0	0	0	0	0	0	0	0	0	0	0	0
GBR	0	0.17	0	0.707	0	0	0	0	0.4	0.287	0.078	0	6.153	0.775	0	1.28	0.152	0	0	0.891	0.194	7.452	274.552	0.002	0	0	0	0	0.244	6.398	186.366	0.148	0	0	0.244	0	0.006	0	0	0.653	0.003	1.053	0	0	218.616	0.012	0	0.04	0.25
USA	9.183	21.049	27.023	1.527	28.971	0.229	0	0	0.214	125.119	0	3.342	1939.21	5.873	0	1.637	6.946	0.027	0.018	0	9.399	28.457	37.343	0	0.726	0.186	6.717	0.203	0.888	1.699	17.25	74.389	0.001	0	43.205	0.122	0.028	0.024	0	0.479	0	235.468	0.946	0	25.184	1.395	0.059	0	0.17
URY	0	0	0	0	0	0	0	0	0	0	0	0	0	0	0	0	0	0	0	0	0	0	0	0	0	0	0	0	0	0	0	0	0	0	0	0	0	0	0	0	0	0	0	0	0	0	0	0	0
UZB	0	0	0	0	0	0	0	0	0	0	0	0	0	0	0	0	0	0	0	0	0	0	0	0	0	0	0	0	0	0	0	0	0	0	0	0	0	0	0	0	0	0	0	0	0	0	0	0	0
MNG	0	0	0	0	0	0	0	0	0	0	0	0	0	0	0	0	0	0	0	0	0	0	0	0	0	0	0	0	0	0	0	0	0	0	0	0	0	0	0	0	0	0	0	0	0	0	0	0	0
ROA	0	0.016	0	0	0	0	0	0	0.003	0	0	0	31.11	0	0	0.005	0	0	0.002	0	0	0.001	0	0.002	0	0	0	0	0	0	0	2032.38	0	0	8.298	0	0	0	0	32.166	0	0	0	0	0.006	0.003	0	0	0
Global rare earth（HS2846） trade flows in 2018
	ARG	AUS	AUT	BEL	BRA	BGR	MMR	BDI	BLR	CAN	LKA	CHL	CHN	COL	HRV	CZE	DNK	DOM	SLV	EST	FIN	FRA	DEU	GRC	GTM	HND	HUN	IDN	IRL	ISR	ITA	JPN	KAZ	KEN	KOR	LVA	LTU	LUX	MDG	MYS	MLT	MEX	OMN	NAM	NLD	NZL	NOR	PAK	PER
ARG	0	0	0	0	0	0	0	0	0	0	0	0	0	0	0	0	0	0	0	0	0	0	0	0	0	0	0	0	0	0	0	0	0	0	0	0	0	0	0	0	0	0	0	0	0	0	0	0	0
AUS	0	0	0	0	0	0	0	0	0	0	0	0	5.148	0	0	0	0	0	0	0	0	0	0.118	0	0	0	0	0	0	0	0	0	0	0	0	0	0	0	0	0.051	0	0	0	0	0	0.011	0	0	0
AUT	0.013	0.15	0	16.717	1.335	0	0	0	1.989	2.579	0	0	3.697	0	0	49.844	10	0	0.04	0	20.342	14.638	658.205	0.006	0	0	3.415	2.245	0	0.02	34.612	58.039	0	0.003	8.29	0.019	2.1	0	0	2.55	0	0	0	0	6.385	0.023	0.002	0	3.815
BEL	0.005	0.002	0.198	0	0.031	0.009	0	0	0.002	0.019	0	0	0.014	0	0	0.079	0.04	0	0	0.002	0.005	0.783	0.92	0.01	0	0	0.04	0	0.004	0.023	0.075	0.057	0	0	0.028	0.004	0.004	0.004	0	0.006	0.001	0	0	0	0.087	0.001	0	0.001	0
BRA	0	0	0	0	0	0	0	0	0	0	0	0	0	0	0	0	0	0	0	0	0	0	0	0	0	0	0	0	0	0	0	0	0	0	0	0	0	0	0	0	0	0	0	0	0	0	0.011	0	0
BGR	0	0	0	0	0	0	0	0	0	0	0	0	0	0	0	0	0	0	0	0	0	0	0	5.4	0	0	0	0	0	0	0	0	0	0	0	0	0	0	0	0	0	0	0	0	0.002	0	0	0	0
MMR	0	0	0	0	0	0	0	0	0	0	0	0	33976.4	0	0	0	0	0	0	0	0	0	0	0	0	0	0	0	0	0	0	0	0	0	0	0	0	0	0	0	0	0	0	0	0	0	0	0	0
BDI	0	0	0	0	0	0	0	0	0	0	0	0	0	0	0	0	0	0	0	0	0	0	0	0	0	0	0	0	0	0	0	0	0	0	0	0	0	0	0	0	0	0	0	0	0	0	0	0	0
BLR	0	0	0	0	0	0	0	0	0	0	0	0	0	0	0	0	0	0	0	0	0	0	0	0	0	0	0	0	0	0	0	0	0	0	0	0	0	0	0	0	0	0	0	0	0	0	0	0	0
CAN	0	1.327	0	0.519	0	0	0	0	0	0	0	0	0.045	0	0	1.012	0	0	0	0	0	0.008	1.714	0	0	0	0	0.002	0.001	0.088	0	0	0	0	0	0	0	0	0	0	0	0	0	0	10.783	0.002	0	0	0
LKA	0	0	0	0	0	0	0	0	0	0	0	0	0	0	0	0	0	0	0	0	0	0	0	0	0	0	0	0	0	0	0	0	0	0	0	0	0	0	11.5	0	0	0	0	0	0	0	0	0	0
CHL	0	0	0	0	0	0	0	0	0	0	0	0	0	0	0	0	0	0	0	0	0	0.001	0	0	0	0	0	0	0	0	0	0	0	0	0	0	0	0	0	0	0	0	0	0	0	0	0	0	0
CHN	9.098	51.082	6.367	13.482	1645.42	0.07	5.76	0	1.601	149.678	0	0.04	0	5.25	0.021	11.56	0.075	0.3	0.6	27.997	3.251	295.374	1642.12	2	0	0.132	17.866	101.573	0.003	0.545	816.83	13008.2	0.002	0	2181.06	6.15	0.3	2	0	99.178	0	49.995	0	0	7244.91	2.199	301.976	42.601	2.972
COL	0	0	0	0	0	0	0	0	0	0	0	0	0	0	0	0	0	0	0	0	0	0	0	0	0	0	0	0	0	0	0	0	0	0	0	0	0	0	0	0	0	0	0	0	0	0	0	0	0
HRV	0	0	0	0	0	0	0	0	0	0	0	0	0	0	0	0	0	0	0	0	0	0	0	0	0	0	0	0	0	0	0	0	0	0	0	0	0	0	0	0	0	0	0	0	0.012	0	0	0	0
CZE	0	0.005	4.936	0.001	0	0	0	0	0	0.006	0	0	0.002	0	0	0	0	0	0	0	0.5	0.241	3.417	0	0	0	0.038	0	0	0	0.036	0.041	0	0	0	0	0.133	0	0	0	0	0	0	0	0.048	0	0	0	0
DNK	0	0	0	0	0	0	0	0	0	0	0	0	0	0	0	0	0	0	0	0.001	0.156	0	0	0	0	0	0	0	0	0	0	0	0	0	0	0	0	0	0	0	0	0	0	0	0.024	0	0.009	0	0
DOM	0	0	0	0	0	0	0	0	0	0	0	0	0	0	0	0	0	0	0	0	0	0	0	0	0	0	0	0	0	0	0	0	0	0	0	0	0	0	0	0	0	0	0	0	0	0	0	0	0
SLV	0	0	0	0	0	0	0	0	0	0	0	0	0	0	0	0	0	0	0	0	0	0	0	0	0.001	0	0	0	0	0	0	0	0	0	0	0	0	0	0	0	0	0	0	0	0	0	0	0	0
EST	0	0	43.313	0	0	0	0	0	0	0	0	0	116.238	0	0	0	0	0	0	0	0	0	203.483	0	0	0	0	0	0	0	0	992.536	0	0	0	0	0.003	0	0	0	0	0	0	0	26.205	0	0.25	0	0
FIN	0	0	0	0	0	0	0	0	0	0	0	0	309.839	0	0	0	0	0	0	0.017	0	0	0.012	0	0	0	0	0	0	0	0	0	0	0	0	0	0	0	0	0	0	0	0	0	0.018	0	0.213	0	0
FRA	0.64	0.083	0	4.783	20.668	0	0	0	1.285	1.547	0	0	85.849	0	0	0.426	0.012	0	0	0	0.397	0	219.307	0	0	0	13.23	3.345	0	0.628	30.956	3237.68	0	0	574.881	0	0	0.596	0	8.1	0.001	0	0	0	1.494	0	0.143	0	0
DEU	0.308	0.255	30.119	1.531	143.864	0.353	0	0	0.079	0.701	0.004	1.103	6.005	0.264	0.035	5.036	0.17	0.003	0.006	0.009	0.577	4.582	0	0.073	0.028	0	0.219	0.844	0.039	1.049	0.733	5.515	0.192	0	2.945	0.098	0.071	0.355	0	2.364	0.002	0.089	0.097	0	22.797	0.049	0.372	2.794	0.4
GRC	0	0	0	0	0	0	0	0	0	0	0	0	0	0	0	0	0	0	0	0	0	0	0	0	0	0	0	0	0	0	0	0	0	0	0	0	0	0	0	0	0	0	0	0	0.006	0	0	0	0
GTM	0	0	0	0	0	0	0	0	0	0	0	0	0	0	0	0	0	7.538	20.346	0	0	0	0	0	0	0	0	0	0	0	0	0	0	0	0	0	0	0	0	0	0	0	0	0	0	0	0	0	0
HND	0	0	0	0	0	0	0	0	0	0	0	0	0	0	0	0	0	0	0	0	0	0	0	0	0	0	0	0	0	0	0	0	0	0	0	0	0	0	0	0	0	0	0	0	0	0	0	0	0
HUN	0	0	0	0	0	0	0	0	0	0	0	0	0.005	0	0	0	0	0	0	0	0	0	0.2	0	0	0	0	0	0	0	0	0	0	0	0	0	0	0	0	0	0	0	0	0	0.002	0	0	0	0
IDN	0	0	0	0	0	0	0	0	0	0	0	0	0	0	0	0	0	0	0	0	0	0	0	0	0	0	0	0	0	0	0	0	0	0	0	0	0	0	0	0	0	0	0	0	0	0	0	0	0
IRL	0	0	0	0	0	0	0	0	0	0	0	0	0.188	0	0	0	0	0	0	0	0	0	0.001	0	0	0	0	0	0	0	0	0	0	0	0	0	0	0	0	0	0	0	0	0	0.004	0	0	0	0
ISR	0	0	0	0	0	0	0	0	0	0.03	0	0	0	0	0	0	0	0	0	0	0	0	0	0	0	0	0	0	0	0	0	0	0	0	0	0	0	0	0	0	0	0	0	0	0	0.003	0	0	0
ITA	0	0	0	2.5	0	0	0	0	0	0.005	0	0.1	0	0	0	0.685	0	0.1	0	0.075	0.12	0.66	12.712	0.043	0	0	0.089	0	0	0	0	33.985	0	0	0.561	0	0	0	0.1	0	0	80.5	0	0	0.011	0	0	0	0
JPN	4	0.023	0.08	0.096	0.5	0	0.005	0	0	0.072	0	0	319.634	0	0	16.232	0	0	1.264	0	5.869	156.312	121.385	0	0	0	0	20.259	0	0.196	1.37	0	0	0	639.642	0	0	0	0	15.372	0	0	0	0	2.177	0	0	0	0
KAZ	0	0	0	0	0	0	0	0	0	0	0	0	27.083	0	0	0	0	0	0	0	0	0	0	0	0	0	0	0	0	0	0	0	0	0	0	0	0	0	0	0	0	0	0	0	0	0	0.8	0	0
KEN	0	0	0	0	0	0	0	0	0	0	0	0	0	0	0	0	0	0	0	0	0	0	0	0	0	0	0	0	0	0	0	0	0	0	0	0	0	0	0	0	0	0	0	0	0	0	0	0	0
KOR	0	0.026	0	0	0	0	0	0	0	0	0	0	15.561	0	0	0	0	0	0	0.014	0	0.075	49.272	0	0	0	0	0.018	0	0	0.365	1.363	0.099	0	0	0	0	0	0	0.602	0	0	0	0	0	0	0	0.001	0
LVA	0	0	0	0.001	0	0	0	0	0	0	0	0	0	0	0	0	0	0	0	0	0	0	0	0	0	0	0	0	0	0	0	0	0	0	0	0	0	0	0	0	0	0	0	0	0.002	0	0	0	0
LTU	0	0	0	0	0	0	0	0	2.7	0	0	0	0	0	0	0	0	0	0	0	0	0	0	0	0	0	0	0	0	0	0	0	0	0	0	0	0	0	0	0	0	0	0	0	0	0	0	0	0
LUX	0	0	0	0	0	0	0	0	0	0	0	0	0	0	0	0	0	0	0	0	0	0.012	0	0	0	0	0	0	0	0	0	0	0	0	0	0	0	0	0	0	0	0	0.795	0	0.002	0	0	0	0
MDG	0	0	0	0	0	0	0	0	0	0	0	0	0	0	0	0	0	0	0	0	0	0	0	0	0	0	0	0	0	0	0	0	0	0	0	0	0	0	0	0	0	0	0	0	0	0	0	0	0
MYS	0	0	0	0	7	0	0	0	0	0	0	0	9965.56	0	0	0	0	0	0	0	0	6742.25	0	0	0	0	0	89.981	0	0	190	3358.13	0	0	167.708	0	0	0	0	0	0	0	0	0	0	0	0	0	0
MLT	0	0	0	0	0	0	0	0	0	0	0	0	0	0	0	0	0	0	0	0	0	0	0	0	0	0	0	0	0	0	0	0	0	0	0	0	0	0	0	0	0	0	0	0	0	0	0	0	0
MEX	0	0	0	0	0	0	0	0	0	0	0	0	0	0	0	0	0	0	0.045	0	0	0	0	0	0.225	0	0	0	0	0	0	0.03	0	0	0	0	0	0	0	0	0	0	0	0	0	0	0	0	0
OMN	0	0	0	0	0	0	0	0	0	0	0	0	0	0	0	0.108	0	0	0	0	0	0	0	0	0	0	0	0	0	0	0	0	0	0	0	0	0	0	0	0	0	0	0	0	0	0	0	0	0
NAM	0	0	0	0	0	0	0	0	0	0	0	0	0	0	0	0	0	0	0	0	0	0	0	0	0	0	0	0	0	0	0	0	0	0	0	0	0	0	0	0	0	0	0	0	0	0	0	0	0
NLD	0	0	0	0.206	0	0.05	0	0	0	0	0	0	0	0	0	0	0.001	0	0	0	0.557	54.201	4.206	0.001	0	0	0.002	0	0.039	0	51.357	0.003	0	0	0	0	0.001	0.001	0	0	0.001	0	0	0	0	0	0	0	0
NZL	0	0	0	0	0	0	0	0	0	0	0	0	0	0	0	0	0	0	0	0	0	0	0	0	0	0	0	0	0	0	0	0	0	0	0	0	0	0	0	0	0	0	0	0	0	0	0	0	0
NOR	0	0	0.001	0	0.012	0	0	0	0.028	0	0	0	0	0	0	0.056	0	0	0	0.006	0.001	0.001	0.125	0	0	0	0	0	16.66	0	0.001	0.017	0	0	0	0	0	0	0	0	0	0	0	0	0.006	0	0	0	0
PAK	0	0	0	0	0	0	0	0	0	0	0	0	0	0	0	0	0	0	0	0	0	0	0	0	0	0	0	0	0	0	0	0	0	0	0	0	0	0	0	0	0	0	0	0	0	0	0	0	0
PER	0	0	0	0	0	0	0	0	0	0	0	0.1	0	0	0	0	0	0	0	0	0	0	0	0	0	0	0	0	0	0	0	0	0	0	0	0	0	0	0	0	0	0	0	0	0	0	0	0	0
PHL	0	0	0	0	0	0	0	0	0	0	0	0	0	0	0	0	0	0	0	0	0	0	0.001	0	0	0	0	0	0	0	0	6.315	0	0	0	0	0	0	0	0	0	0	0	0	0	0	0.001	0	0
POL	0	0	0	0	0	0	0	0	0.12	0	0	0	0	0	0	0.362	0	0	0	0	4.02	0	3.528	0	0	0	0	0	0	0	0	0	0	0	0	0	0.024	0	0	0	0	0	0	0	1.602	0	0.042	0	0.001
PRT	0	0	0	0	0	0	0	0	0	0	0	0	0	0	0	0	0	0	0	0	0	0	0	0	0	0	0	0	0	0	0	0	0	0	0	0	0	0	0	0	0	0	0	0	0.005	0	0	0	0
ROU	0	0	0	0	0	0	0	0	0	0	0	0	0	0	0	0	0	0	0	0	0	0	0	0	0	0	0	0	0	0	0	0	0	0	0	0	0	0	0	0	0	0	0	0	0.003	0	0	0	0
RUS	0	0	22	0	1.004	0	0	0	0.715	0.164	0	0	4.823	0	0	0.132	0	0	0	10135.8	0.001	0.021	2.445	0	0	0	0	0	0	0.02	0.034	0.001	11.414	0	0.012	0	0	0	0	0	0	0	0	0	0.052	0.009	59.508	0	0
SAU	0	0	0	0	0	0	0	0	0	0	0	0	0	0	0	0	0	0	0	0	0	0	0	0	0	0	0	0	0	0	0	0	0	0	0	0	0	0	0	0	0	0	0	0	0	0	0	0	0
SRB	0	0	0	0	0	0	0	0	0	0	0	0	0	0	0	0	0	0	0	0	0	0	0	0	0	0	0	0	0	0	0	0	0	0	0	0	0	0	0	0	0	0	0	0	0	0	0	0	0
IND	0.006	0.515	0.001	0.073	0.073	0	0.109	0	0	0.014	0.665	0	143.454	0.004	0	0.105	0	0	0	0	0	140.807	5.104	0	0	0	0	0.019	0	0.218	149.779	662.733	0.005	1.523	35.534	0	0.05	0	0	45.423	0	0	0.04	0	140	0	0	1.99	0.005
SGP	0	0	0	0	0.035	0	0	0	0	0.05	0	0	13.215	0	0	0	0	0	0	0	0	0	1.75	0	0	0	0	0.317	0	0	0	7.6	0	0	0.102	0	0	0	0	46.575	0	0	0	0	0	0	0	0	0.016
SVK	0	0	0	0	0	0	0	0	0	0	0	0	0	0	0	0	0	0	0	0	0	0	0	0	0	0	0	0	0	0	0	0	0	0	0	0	0	0	0	0	0	0	0	0	0.006	0	0	0	0
VNM	0	0	0	0	0	0	0	0	0	0	0	0	34.45	0	0	0	0	0	0	0	0	0	0	0	0	0	0	0	0	0	0	46.092	0	0	0	0	0	0	0	3.099	0	0	0	0	0	0	0	0	0
SVN	0	0	0.012	0	0	0	0	0	0	0	0	0	0.016	0	0.025	0.005	0	0	0	0	0	0	0.066	0	0	0	0	0	0	0	0	0.031	0	0	0	0	0	0	0	0	0	0	0	0	0.002	0	0	0	0
ZAF	0	9.896	0	0	0	0	0	0	0	0.016	0	0	0	0.012	0	0	0	0	0	0	0	0	0	0	0	0	0	0	0	0	0	0	0	0	0	0	0	0	1.297	0	0	0	0	2.455	0	0	0	0	0
ESP	0.001	0	0	0.488	0.024	0	0	0	0.004	0	0	0.001	0.041	0.063	0	0.03	0	0.5	0	0	0	1.911	1.444	0	0	0	0	0	0	0	7.247	0	0	0	0	0	0	0	0	0	0	10.05	0	0	0.195	0	0	0.001	0
SWE	0	0	0	0	0	0	0	0	0	0	0	0	0	0	0	0	0.006	0	0	0	0.1	0	0	0	0	0	0	0	0	0	0	0	0	0	0	0	0	0	0	0	0	0	0	0	0.15	0	0.06	0	0
CHE	0.001	0	0.942	0	0.039	0.007	0	0	0.002	0.28	0	0	0.473	0	0	0.013	0	0	0	0	0	0.459	1.388	0	0	0	0.105	0.004	0	0.157	0.027	0	0	0	0.044	0	0	0	0	0	0	0	0	0	0.023	0.039	0	0	0
THA	0	0	0	0	0	0	282.212	0	0	0	0	0	0	0	0	0	0	0	0	0	0	0.001	0.001	0	0	0	0	0.361	0	0	0	0	0	0	0	0	0	0	0	3.125	0	0	0	0	0	0	0	0	0
ARE	0	0	0	0	0	0	0	0	0	0	0	0	0	0	0	0	0	0	0	0	0	0	0	0	0	0	0	0	0	0	0	0	0	0	0	0	0	0	0	0	0	0	0.995	0	0	0	0	0	0
TUR	0	0	0	0.004	0	28.05	0	0	0	0	0	0	0	0	0	0	0	0	0	0	0	0.8	0	0	0	0	0	0	0	0	0	0	0	0	0	0	0	0	0	0	0	0	0	0	0	0	0	0	0
UGA	0	0	0	0	0	0	0	0	0	0	0	0	0	0	0	0	0	0	0	0	0	0	0	0	0	0	0	0	0	0	0	0	0	0	0	0	0	0	0	0	0	0	0	0	0	0	0	0	0
UKR	0	0	0	0	0	0	0	0	0	0	0	0	5.081	0	0	0	0	0	0	0	0	0	0	0	0	0	0	0	0	0	0	0	0	0	0	0	0.001	0	0	0	0	0	0	0	0	0	0	0	0
MKD	0	0	0	0	0	0	0	0	0	0	0	0	0	0	0	0	0	0	0	0	0	0	0	0	0	0	0	0	0	0	0	0	0	0	0	0	0	0	0	0	0	0	0	0	0	0	0	0	0
GBR	0	0.095	39	0.535	0	0	0	0	0.016	0.069	0	0	70.522	1.125	0	0.836	0.036	0	0	0.003	0.11	6.584	41.445	0	0	0	0.001	1.452	0.185	0.352	64.273	46.514	0	0	0.337	0	0.606	0	0	1.326	0.956	25.619	0.046	0	30.632	0.052	0.37	0.135	0.25
USA	2.787	3.514	36.4	1.406	37.709	0.213	0	0	0.001	48.102	0	0.329	31197.2	7.801	0	2.597	44.504	0.032	0	0.015	13.91	16.598	63.9	0	0.096	0	3.823	0.048	0.59	0.739	3.413	57.759	0.002	0	91.559	0.148	0.021	0.001	0	1.334	0	313.109	0.725	0	29.047	1.277	0.172	0	0.413
URY	0	0	0	0	0	0	0	0	0	0	0	0	0	0	0	0	0	0	0	0	0	0	0	0	0	0	0	0	0	0	0	0	0	0	0	0	0	0	0	0	0	0	0	0	0	0	0	0	0
UZB	0	0	0	0	0	0	0	0	0	0	0	0	0	0	0	0	0	0	0	0	0	0	0	0	0	0	0	0	0	0	0	0	0	0	0	0	0	0	0	0	0	0	0	0	0	0	0	0	0
MNG	0	0	0	0	0	0	0	0	0	0	0	0	0	0	0	0	0	0	0	0	0	0	0	0	0	0	0	0	0	0	0	0	0	0	0	0	0	0	0	0	0	0	0	0	0	0	0	0	0
ROA	0	0	0	0.1	0	0	0	0	0.002	0	0	0	12.848	0	0	0.002	0	0	0	0	0	0	1.981	0.018	0	0	0	0	0	0	0	2018.13	0	0	13.836	0	0	0	0	0.021	0	0	0	0	0.283	0	0	0.001	0
Global rare earth（HS2846） trade flows in 2019
	ARG	AUS	AUT	BEL	BRA	BGR	MMR	BDI	BLR	CAN	LKA	CHL	CHN	COL	HRV	CZE	DNK	DOM	SLV	EST	FIN	FRA	DEU	GRC	GTM	HND	HUN	IDN	IRL	ISR	ITA	JPN	KAZ	KEN	KOR	LVA	LTU	LUX	MDG	MYS	MLT	MEX	OMN	NAM	NLD	NZL	NOR	PAK	PER
ARG	0	0	0	0	0	0	0	0	0	0	0	0	0	0	0	0	0	0	0	0	0	0	0	0	0	0	0	0	0	0	0	0	0	0	0	0	0	0	0	0	0	0	0	0	0	0	0	0	0
AUS	0	0	0	0	0	0	0	0	0	0	0	0	0.475	0	0	0	0	0	0	0	0	0.044	0.006	0	0	0	0	0	0	0	0	0	0	0	0.01	0	0	0	0	0	0	0	0	0	0.025	2.685	0	0	0
AUT	0.011	0	0	13.075	2.505	0	0	0	1.605	1.493	0	0	4.3	0	0.006	50.65	50.001	0	0.058	0	40.334	37.22	416.546	0.64	0	0	3.149	0.003	0	3.683	127.439	8.228	0	0	3.082	0.02	0.502	0	0	4.35	0	0	0	0	2.757	0.002	2.006	0	6.622
BEL	0.5	0.012	0.288	0	0.164	0.01	0	0	0.001	0.047	0.001	0	0.027	0	0	0.057	0.008	0	0	0.531	0.006	0.36	0.464	0.027	0	0	0.043	0	0.014	0.026	0.109	0.005	0	0	0.115	0.008	0.007	0.013	0	0.029	0	0	0	0	0.494	0	0.001	0	0
BRA	0	0	0	0	0	0	0	0	0	0	0	0	0	0	0	0	0	0	0	0	0	0	0	0	0	0	0	0	0	0	0	0	0	0	0	0	0	0	0	0	0	0	0	0	0	0	0	0	0
BGR	0	0	0	0	0	0	0	0	0	0	0	0	0	0	0	0	0	0	0	0	0	0	0	3.6	0	0	0.001	0	0	0	0	0	0	0	0	0	0	0	0	0	0	0	0	0	0.001	0	0	0	0
MMR	0	0	0	0	0	0	0	0	0	0	0	0	28740.9	0	0	0	0	0	0	0	0	0	0	0	0	0	0	0	0	0	0	0	0	0	0	0	0	0	0	0	0	0	0	0	0	0	0	0	0
BDI	0	0	0	0	0	0	0	0	0	0	0	0	0	0	0	0	0	0	0	0	0	0	0	0	0	0	0	0	0	0	0	0	0	0	0	0	0	0	0	0	0	0	0	0	0	0	0	0	0
BLR	0	0	0	0	0	0	0	0	0	0	0	0	0	0	0	0	0	0	0	0	0	0	0	0	0	0	0	0	0	0	0	0	0	0	0	0.15	6.35	0	0	0	0	0	0	0	0	0	0	0	0
CAN	0	0.58	0	0.001	1.147	0	0	0	0.002	0	0	0	0.08	0	0	0	0	0	0	0	0	0.537	1.353	0	0	0	0	0	0	0.09	0	0.833	0	0	0.054	0	0	0	0	2.646	0	0	0	0	1.192	0	0.008	0.007	0
LKA	0	0	0	0	0	0	0	0	0	0	0	0	0	0	0	0	0	0	0	0	0	0	0	0	0	0	0	0	0	0	0	0	0	0	0	0	0	0	20	0	0	0	0	0	0	0	0	82.5	0
CHL	0	0	0	0	0	0	0	0	0	0	0	0	0.1	0	0	0	0	0	0	0	0	0.001	1	0	0	0	0	0	0	0	0	0	0	0	0	0	0	0	0	0	0	0	0	0	0	0	0	0	0
CHN	9.516	108.043	13.45	15.303	734.913	0.029	25.18	0	1.566	150.005	0.31	0.241	0	4.349	0.025	15.566	0.198	0.004	0.3	15.521	1.773	248.702	877.921	1.01	0	0.105	8.282	56.938	0.007	0.246	837.785	12481.9	1.032	0.1	2210.01	0	0.85	0	0	20.368	0	27.508	0	0	3420.99	1.634	53.593	25.343	0.891
COL	0	0	0	0	0	0	0	0	0	0	0	0	0	0	0	0	0	0	0	0	0	0	0	0	0	0	0	0	0	0	0	0	0	0	0	0	0	0	0	0	0	0	0	0	0	0	0	0	0
HRV	0	0	0	0	0	0	0	0	0	0	0	0	0	0	0	0	0	0	0	0	0	0	0	0	0	0	0	0	0	0	0	0	0	0	0	0	0	0	0	0	0	0	0	0	0	0	0	0	0
CZE	0	0.02	0	0.001	0	0	0	0	0	0	0	0	0.231	0	0	0	0.001	0	0	0	1.883	0.004	3.441	0.005	0	0	0.015	0	0	0	1.024	0.063	0	0	0.001	0	0.088	0	0	0	0	0	0	0	0.002	0	0	0	0
DNK	0	0	0	0	0	0	0	0	0	0	0	0	0.004	0	0	0	0	0	0	0	0	0	0	0	0	0	0	0	0	0	0	0	0	0	0	0	0	0	0	0	0	0	0	0	0.088	0	5.276	0	0
DOM	0	0	0	0	0	0	0	0	0	0	0	0	0	0	0	0	0	0	0	0	0	0	0	0	0	0	0	0	0	0	0	0	0	0	0	0	0	0	0	0	0	0	0	0	0	0	0	0	0
SLV	0	0	0	0	0	0	0	0	0	0	0	0	0	0	0	0	0	0	0	0	0	0	0	0	0.001	0	0	0	0	0	0	0	0	0	0	0	0	0	0	0	0	0	0	0	0	0	0	0	0
EST	0	0	10	0	0	0	0	0	0	0	0	0	150	0	0	0.1	0	0	0	0	0	0	252.547	0	0	0	0	0	0	0	0	830.391	0	0	0	0	0	0	0	0	0	0	0	0	31.099	0	5	0	0
FIN	0	0	0	0	0	0	0	0	0	0	0	0	0.454	0	0	0	0.001	0	0	0	0	0	0	0	0	0	0	0	0	0	0	0	0	0	0	0	0	0	0	0	0	0	0	0	0.006	0	0	0	0
FRA	1.409	0	0	194.463	3.635	0	0	0	0.641	0.821	0	0	230.709	0	0	0.138	0.041	0	0	0.002	0.013	0	62.382	0.003	0	0	8.404	4.053	0	0.86	70.413	3161.72	0	0.003	596.363	0.003	0.007	0.366	0	8.045	0.02	0	0	0	2.832	0	0.075	0.001	0
DEU	0.204	0.255	43.551	1.308	170.98	0.365	0	0	0.105	1.068	0.011	0.987	2.447	0.078	0.025	4.985	0.311	0	0	0.053	0.105	4.279	0	0.118	0.02	0	0.298	1.014	0.077	0.436	3.82	8.018	0.068	0.004	7.767	0.091	0.111	0.828	0	1.332	0	0.22	0	0.241	7.706	0.029	0.441	1.029	0.182
GRC	0	0	0	0	0	0	0	0	0	0	0	0	0	0	0	0	0	0	0	0	0	0	0	0	0	0	0	0	0	0	0	0	0	0	0	0	0	0	0	0	0	0	0	0	0.004	0	0	0	0
GTM	0	0	0	0	0	0	0	0	0	0	0	0	0	0	0	0	0	7.596	18.407	0	0	0	0	0	0	0.001	0	0	0	0	0	0	0	0	0	0	0	0	0	0	0	0	0	0	0	0	0	0	0
HND	0	0	0	0	0	0	0	0	0	0	0	0	0	0	0	0	0	0	0	0	0	0	0	0	0	0	0	0	0	0	0	0	0	0	0	0	0	0	0	0	0	0	0	0	0	0	0	0	0
HUN	0	0	0	0	0	0	0	0	0	0	0	0	0	0	0	0	0	0	0	0	0	0	0	0	0	0	0	0	0	0	0	0	0	0	0	0	0	0	0	0	0	0	0	0	0	0	0	0	0
IDN	0	0	0	0	0	0	0	0	0	0	0	0	0	0	0	0	0	0	0	0	0	0	0	0	0	0	0	0	0	0	0	0	0	0	0	0	0	0	0	0	0	0	0	0	0	0	0	0	0
IRL	0	0	0	0	0	0	0	0	0	0	0	0	0	0	0	0	0.003	0	0	0	0	0.01	0	0	0	0	0	0.04	0	0	0	0	0	0	0	0	0	0	0	0	0	0	0	0	0.001	0	0	0	0
ISR	0	0	0	0	0	0	0	0	0	0.027	0	0	0	0	0	0	0	0	0	0	0	0.006	0	0	0	0	0.033	0	0.013	0	0	0	0	0	0	0	0	0	0	0	0	0	0	0	0	0.006	0	0	0
ITA	0	0	0.003	0	0	0	0	0	0	0	0	0	0.138	0	0	0.369	0	0	0	0.05	0.16	0.142	19.886	0	0	0	0.144	0	0	0	0	108.901	0	0	0.003	0	17.95	0	0	0.012	0.025	93	0	0	0.002	0	0.009	0	0
JPN	6.94	0.044	0.16	0.297	19.495	0	0	0	0	0.06	2.468	0	151.281	0	0	21.252	0.081	0	1.136	1	18.643	193.171	74.156	0	0	0	0	20.088	0	0.114	1.568	0	0	0	500.859	0	0	0	0	19.783	0	0	0	0	0.716	0	0	0	0
KAZ	0	0	0	0	0	0	0	0	0	0	0	0	0.003	0	0	0	0	0	0	0	0	0	0	0	0	0	0	0	0	0	0	5	0	0	0	0	0	0	0	0	0	0	0	0	0	0	0	0	0
KEN	0	0	0	0	0	0	0	0	0	0	0	0	0	0	0	0	0	0	0	0	0	0	0	0	0	0	0	0	0	0	0	0	0	0	0	0	0	0	0	0	0	0	0	0	0	0	0	0	0
KOR	0	0.01	0.1	0	0	0	0	0	0	0.002	0	0	15.755	0	0	0	0	0	0	0.018	0	0.02	77.433	0	0	0	0	0.003	0	0	0.374	1.08	0.06	0	0	0	0	0	0	0.001	0	0	0	0	0	0	1.65	0.005	0
LVA	0	0	0	0	0	0	0	0	0	0	0	0	0	0	0	0	0.002	0	0	0	0	0	0	0	0	0	0	0	0	0	0	0	0	0	0	0	0	0	0	0	0	0	0	0	0	0	0	0	0
LTU	0	0	0	0	0	0	0	0	0.826	0	0	0	0	0	0	0	0.001	0	0	0.025	0	0	0	0	0	0	0	0	0	0	0	0	0	0	0	0.016	0	0	0	0	0	0	0	0	0	0	0.802	0	0
LUX	0	0	0	0	0	0	0	0	0	0	0	0	0	0	0	0	0	0	0	0	0	0	0	0	0	0	0	0	0	0	0	0	0	0	0	0	0	0	0	0	0	0	1.032	0	0	0	0	0	0
MDG	0	0	0	0	0	0	0	0	0	0	0	0	0	0	0	0	0	0	0	0	0	0	0	0	0	0	0	0	0	0	0	0	0	0	0	0	0	0	0	0	0	0	0	0	0	0	0	0	0
MYS	0	0	505.578	0	10	0	0	0	0	0	0	0	11784.5	0	0	0	0	0	0	1014	0	2392.46	0	0	0	0	0	80.001	0	0	138	2532.21	0	0	152.292	0	0	0	0	0	0	0	0	0	1.86	0	0	0	0
MLT	0	0	0	0	0	0	0	0	0	0	0	0	0	0	0	0	0	0	0	0	0	0	0	0	0	0	0	0	0	0	0	0	0	0	0	0	0	0	0	0	0	0	0	0	0.001	0	0	0	0
MEX	0	0	0	0	0	0	0	0	0	0	0	0	0	0	0	0	0	0.001	0.06	0	0	0	0	0	0.744	0	0	0	0	0	0	0	0	0	0	0	0	0	0	0	0	0	0	0	0	0	0	0	0
OMN	0	0	0	0	0	0	0	0	0	0	0	0	0	0	0	0	0	0	0	0	0	0	0	0	0	0	0	0	0	0	0	0	0	0	0	0	0	0	0	0	0	0	0	0	0	0	0	0	0
NAM	0	0	0	0	0	0	0	0	0	0	0	0	0	0	0	0	0	0	0	0	0	0	0	0	0	0	0	0	0	0	0	0	0	0	0	0	0	0	0	0	0	0	0	0	0	0	0	0	0
NLD	0	0	0	0.712	0	0.001	0	0	0	0.051	0	0	0.02	0	0	1.981	0.001	0	0	0	1.579	40.042	6.23	0.003	0	0	0.001	0	0.002	0	25.71	0	0	0	0.08	0	0	0.004	0	0	0.002	0	0	0	0	0	0.346	0	0
NZL	0	0	0	0	0	0	0	0	0	0	0	0	0	0	0	0	0	0	0	0	0	0	0	0	0	0	0	0	0	0	0	0	0	0	0	0	0	0	0	0	0	0	0	0	0	0	0	0	0
NOR	0	0	0.001	0	0	0	0	0	0	0.001	0	0	3.126	0	0	0.202	0	0	0	0.002	0	0.015	0.018	0.002	0	0	0	0	19.894	0.001	0.002	0.001	0	0	0	0	0	0	0	0	0	0	0	0	0.456	0	0	0	0
PAK	0	0	0	0	0	0	0	0	0	0	0	0	0	0	0	0	0	0	0	0	0	0	0	0	0	0	0	0	0	0	0	0	0	0	0	0	0	0	0	0	0	0	0	0	0	0	0	0	0
PER	0	0	0	0	0	0	0	0	0	0	0	0.4	0	0	0	0	0	0	0	0	0	0	0	0	0	0	0	0	0	0	0	0	0	0	0	0	0	0	0	0	0	0	0	0	0	0	0	0	0
PHL	0	0	0	0	0	0	0	0	0	0	0	0	0	0	0	0	0	0	0	0	0	0	0	0	0	0	0	0	0	0	0	19.446	0	0	0	0	0	0	0	0	0	0	0	0	0	0	0	0	0
POL	0	0	0	0	0	0	0	0	0.15	0	0	0	0	0	0	96.24	0	0	0	0	0	0.05	0.1	0	0	0	0	0	0	0	0	0	0	0	0	0.014	0.015	0	0	0	0	0	0	0	70.145	0	12.318	0	0
PRT	0	0	0	0.036	0	0	0	0	0	0	0	0	0	0	0	0	0.003	0	0	0	0	0.306	0	0	0	0	0	0	0	0	0	0	0	0	0	0	0	0	0	0	0	0	0	0	0	0	0	0	0
ROU	0	0	0	0	0	0	0	0	0	0	0	0	0	0	0	0	0	0	0	0	0	0	0	0	0	0	0	0	0	0	0	0	0	0	0	0	0	0	0	0	0	0	0	0	0.001	0	0	0	0
RUS	0	0	19.8	0	0	0	0	0	1.141	0.282	0	0	0.113	0	0	0.557	0	0	0	9900	0	0.091	0.115	0	0	0	0	0	0	0.019	0.253	0	31.176	0	0.104	0	0	0	0	0	0	0	0	0	0	0.01	0	0	0
SAU	0	0	0	0	0	0	0	0	0	0	0	0	0	0	0	0.001	0	0	0	0	0	0	0	0	0	0	0	0	0	0	0	0	0	0	0	0	0	0	0	0	0	0	0	0	0	0	0	0	0
SRB	0	0	0	0	0	0	0	0	0	0	0	0	0	0	0	0	0	0	0	0	0	0	0	0	0	0	0	0	0	0	0	0	0	0	0	0	0	0	0	0	0	0	0	0	0	0	0	0	0
IND	0.003	0	0.003	19.007	0.05	0	0.677	0	0.007	0.017	0.238	0	711.776	0.016	0	0.007	0	0	0	0	0	85.046	10.536	0	0	0	0	0	0	0.015	133.507	451.434	0	3.752	104.954	0	0	0	0	90.941	0	0	4.988	0.055	224.362	0	0	0.02	0.006
SGP	0.004	0.016	0	0	5.368	0	0	0	0	0	0	0	1.393	0	0	0	0	0	0.002	0	0	0	4.8	0	0	0	0	0.005	0	0	0	0.41	0	0	0.098	0	0	0	0	38.405	0	0	0	0	0.001	0	0.001	0.002	0.012
SVK	0	0	0	0	0	0	0	0	0	0	0	0	0	0	0	0	0.001	0	0	0	0	0	0	0	0	0	0	0	0	0	0	0	0	0	0	0	0	0	0	0	0	0	0	0	0.016	0	0	0	0
VNM	0	0	0	0	0	0	0	0	0	0	0	0	856.925	0	0	0	0	0	0	0	0	0	0	0	0	0	0	0	0	0	0	248.198	0	0	0	0	0	0	0	0	0	0	0	0	0	0	0	0	0
SVN	0	0	0.021	0	0	0	0	0	0	0	0	0	0	0	0.043	0.163	0	0	0	0	0	0	0.101	0	0	0	0.013	0	0	0	0	0	0	0	0.5	0	0	0	0	0.05	0	0	0	0	0.004	0	0	0	0
ZAF	0	2.508	0	0	0	0	0	0	0	1.714	0	0	0	0	0	0	0	0	0	0	0	0	0.003	0	0	0	0	0	0	0	0	0	0	0.005	0	0	0	0	0	0	0	0	0	0.057	0.526	0	0	0	0
ESP	0.001	0	0.06	0.468	0.013	0	0	0	0.005	0.002	0	0.013	0.039	0.071	0	0	0	0	0	0	0.004	7.671	1.725	0	0	0	0	0.025	0.005	0	28.443	0	0	0	0	0	0.7	0	0	0.019	0	9	0	0	0.168	0	0	0.001	0
SWE	0	0	0	0	0	0	0	0	0	0.04	0	0	0	0	0	0	0.006	0	0	0	0.03	0	0.282	0	0	0	0.767	0	0	0	0	0	0	0	0	0	0	0	0	0	0	0	0	0	0.241	0	0.058	0	0
CHE	0	0	0.044	0.049	0.155	0.009	0	0	0.002	0.153	0	0	1.522	0	0	0.018	0	0	0	0.5	0	0.04	10.179	0	0	0	0.28	0.016	0.001	0.268	0.202	0	0	0	0.072	0	0	0	0	0	0	0.002	0	0	0.001	0	0	0	0
THA	0	0	0	0.02	0	0	0	0	0	0	0	0	36.149	0	0	0	0	0	0	0	0	0	0	0	0	0	0	0.125	0	0	0	0	0	0	0.001	0	0	0	0	0	0	0	0	0	0	0	0	0	0
ARE	0	0	0	0	0	0	0	0	0	0	0	0	0	0	0	0	0	0	0	0	0	0	0.014	0	0	0	0	0	0	0	0	0	0	0	0	0	0	0	0	0	0	0	0.04	0	0	0	0	0	0
TUR	0	0	0	0.02	0	24	0	0	0	0	0.001	0	0	0	0	0.001	0	0	0	0	0.006	0	0.034	0	0	0	0	0	0	0	0	0	0	0	0	0	0	0	0	0	0	0	0	0	0	0	0	0	0
UGA	0	0	0	0	0	0	0	0	0	0	0	0	0	0	0	0	0	0	0	0	0	0	0	0	0	0	0	0	0	0	0	0	0	0	0	0	0	0	0	0	0	0	0	0	0	0	0	0	0
UKR	0	0	0	0	0	0	0	0	0	0	0	0	0.16	0	0	0	0	0	0	0	0	0	0	0	0	0	0	0	0	0	0	0	0	0	0	0	0	0	0	0	0	0	0	0	0	0	0	0	0
MKD	0	0	0	0	0	0	0	0	0	0	0	0	0	0	0	0	0	0	0	0	0	0	0.33	0	0	0	0	0	0	0	0	0	0	0	0	0	0	0	0	0	0	0	0	0	0	0	0	0	0
GBR	0	2.364	0.004	1.464	0.322	0.048	0	0	0.005	0.545	0.001	4.401	17.766	1.32	0	0.312	0.037	0	0	0	0.264	8.233	8.337	0.233	0	0	0	0.002	0.209	0.038	33.168	27.65	0	0.006	0.456	0.001	0.21	0	0	0.009	0.679	9.95	0	0	1.997	0	0.033	0.004	1.425
USA	1.749	1.019	10.815	0.637	56.957	0.314	0	0	0.363	71.479	0.02	1.164	47.125	0.003	0	1.01	24.686	0.046	0.001	0.008	4.654	32.664	49.327	0	0.129	0.607	0.396	0.977	0.314	1.026	2.554	84.116	0.002	0	83.01	0.128	0.008	0	0	0.522	0	160.351	0.197	0	20.922	0.194	8.154	0	0.21
URY	0	0	0	0	0	0	0	0	0	0	0	0	0	0	0	0	0	0	0	0	0	0	0	0	0	0	0	0	0	0	0	0	0	0	0	0	0	0	0	0	0	0	0	0	0	0	0	0	0
UZB	0	0	0	0	0	0	0	0	0	0	0	0	0	0	0	0	0	0	0	0	0	0	0	0	0	0	0	0	0	0	0	0	0	0	0	0	0	0	0	0	0	0	0	0	0	0	0	0	0
MNG	0	0	0	0	0	0	0	0	0	0	0	0	0	0	0	0	0	0	0	0	0	0	0	0	0	0	0	0	0	0	0	0	0	0	0	0	0	0	0	0	0	0	0	0	0	0	0	0	0
ROA	0	0	0	0.1	0	0	0	0	0.007	0.01	0.029	0	26.66	0	0	0.001	0	0	0	0	0	0.027	1.042	0.017	0	0	0	0	0	0	0	2174.29	0.045	0	30.997	0	0	0	0	0.07	0	0	0	0	0.024	0	0	0	0
Global rare earth（HS2846） trade flows in 2020
	ARG	AUS	AUT	BEL	BRA	BGR	MMR	BDI	BLR	CAN	LKA	CHL	CHN	COL	HRV	CZE	DNK	DOM	SLV	EST	FIN	FRA	DEU	GRC	GTM	HND	HUN	IDN	IRL	ISR	ITA	JPN	KAZ	KEN	KOR	LVA	LTU	LUX	MDG	MYS	MLT	MEX	OMN	NAM	NLD	NZL	NOR	PAK	PER
ARG	0	0	0	0	0	0	0	0	0	0	0	0	0	0	0	0	0	0	0	0	0	0	0	0	0	0	0	0	0	0	0	0	0	0	0	0	0	0	0	0	0	0	0	0	0	0	0	0	0
AUS	0	0	0	0	0	0	0	0	0	0	0	0	157.437	0	0	0	0	0	0	0	0	0	0	0	0	0	0	0	0	0.015	0	0	0	0	0.001	0	0	0	0	0	0	0	0	0	0.051	2.377	0	0	0
AUT	0.019	0	0	5.826	0.718	0	0	0	0.003	1.229	0	0.092	1.492	0	0.003	37.575	80.025	0.001	0.01	1	29.678	47.038	219.17	0.52	0	0	1.489	0.007	0	0.006	297.548	11.068	0.001	0	3.062	0	0.282	0	0	22.85	0	0.002	0	0	135.682	0.022	0.696	0	1.502
BEL	0.5	0.01	0.199	0	0.081	0.009	0	0	0	0.005	0	0	0.013	0	0.004	0.044	0.013	0	0	0.003	0.002	0.432	1.434	0.021	0	0	0.027	0	0.014	0.014	0.513	0.002	0	0	0.081	0.01	0.004	0.008	0	0.007	0	0	0	0	0.508	0	0.005	0	0
BRA	0	0	0	0	0	0	0	0	0	0	0	0	0	0	0	0	0	0	0	0	0	0.013	0	0	0	0	0	0	0	0	0	0	0	0	0	0	0	0	0	0	0	18	0	0	0	0	0	0	0
BGR	0	0	0	0	0	0	0	0	0	0	0	0	0	0	0	0	0	0	0	0	0	0	0	0	0	0	0.001	0	0	0	0	0	0	0	0	0	0	0	0	0	0	0	0	0	0.002	0	0	0	0
MMR	0	0	0	0	0	0	0	0	0	0	0	0	35453.6	0	0	0	0	0	0	0	0	0	0	0	0	0	0	0	0	0	0	0	0	0	0	0	0	0	0	0	0	0	0	0	0	0	0	0	0
BDI	0	0	0	0	0	0	0	0	0	0	0	0	0	0	0	0	0	0	0	0	0	0	0	0	0	0	0	0	0	0	0	0	0	0	0	0	0	0	0	0	0	0	0	0	0	0	0	0	0
BLR	0	0	0	0	0	0	0	0	0	0	0	0	0	0	0	0	0	0	0	0	0	0	0	0	0	0	0	0	0	0	0	0	0	0	0	0	0	0	0	0	0	0	0	0	0	0	0	0	0
CAN	0	0.811	0	0.657	0.797	0	0	0	0.002	0	0	0	0.08	0	0	0.003	0	0	0	0	0.002	0	1.117	0	0	0	0	0	0	0.092	0	1.668	0	0	0.025	0	0	0	0	2.966	0	0	0	0	2.884	0	0.266	0.07	0
LKA	0	0	0	0	0	0	0	0	0	0	0	0	0	0	0	0	0	0	0	0	0	0	0	0	0	0	0	0	0	0	0	0	0	0	0	0	0	0	20	0	0	0	0	0	0	0	0	0	0
CHL	0	0	0	0	0	0	0	0	0	0	0	0	0	0	0	0.003	0	0	0	0	0	0	0	0	0	0	0	0	0	0	0	0	0	0	0	0	0	0	0	0	0	0	0	0	0	0	0	0	0
CHN	1.539	151.369	2.303	10.377	681.345	0.05	9.76	0	2.399	197.634	1.008	0.371	0	5.739	0.02	10.688	0.249	0	0.025	40.4	0.034	675.231	795.442	1.995	0	1.777	8.764	36.705	0.023	0.05	486.308	8139.36	0.151	0.007	1868.44	3.15	0.5	0	0	150.616	0	15.458	0	0	4466.99	3.057	89.688	46.987	2.75
COL	0	0	0	0	0	0	0	0	0	0	0	0	0	0	0	0	0	0	0	0	0	0	0	0	0	0	0	0	0	0	0	0	0	0	0	0	0	0	0	0	0	0	0	0	0	0	0	0	0
HRV	0	0	0	0	0	0	0	0	0	0	0	0	0	0	0	0	0	0	0	0	0	0	0	0	0	0	0	0	0	0	0	0	0	0	0	0	0	0	0	0	0	0	0	0	0	0	0	0	0
CZE	0	0.04	0	0.031	0	0	0	0	0	0	0	0	0.356	0	0.011	0	0	0	0	0	1.233	0	2.94	0	0	0	0.005	0	0	0	0.025	0.056	0	0	0	0.005	0.088	0	0	0.02	0	0	0	0	0.001	0	0.013	0	0
DNK	0	0	0	0	0	0	0	0	0	0	0	0	0	0	0	0	0	0	0	0	0.788	0	0	0	0	0	0	0	0	0	0	0	0	0	0	0	0	0	0	0	0	0	0	0	0.011	0	0	0	0
DOM	0	0	0	0	0	0	0	0	0	0	0	0	0	0	0	0	0	0	0	0	0	0	0	0	0	0	0	0	0	0	0	0	0	0	0	0	0	0	0	0	0	0	0	0	0	0	0	0	0
SLV	0	0	0	0	0	0	0	0	0	0	0	0	0	0	0	0	0	0	0	0	0	0	0	0	0.003	0	0	0	0	0	0	0	0	0	0	0	0	0	0	0	0	0	0	0	0	0	0	0	0
EST	0	0	105.748	0	0	0	0	0	0	0	0	0	119.755	0	0	0	0	0	0	0	0	0	295.972	0	0	0	0	0	0	0	0	631.826	0	0	0	0	0	0	0	0	0	0	0	0	0	0	5	0	0
FIN	0	0	0	0	0	0	0	0	0	0	0	0	197.22	0	0	0	0	0	0	0	0	0	0.012	0	0	0	0	0	0	0	0	0.039	0	0	0	6.8	0	0	0	0	0	0	0	0	0.005	0	0.002	0	0
FRA	0.642	0	0	6.956	5.011	0	0	0.001	0	0.64	0	0	129.067	0	0	1.084	10.441	0	0	0	0.1	0	33.164	0.009	0	0	8.09	0.64	0	1.182	57.013	2887.77	0	0	519.889	0	0.005	0.001	0	0	0.001	0	0	0	2.078	0	0.004	0	0
DEU	0.068	0.132	30.004	1.707	30.746	0.628	0	0	0.085	0.304	0.017	0.489	2.035	0.099	0.04	4.689	0.08	0	0	0.019	0.222	5.967	0	0.061	0.011	0	0.31	0.261	0.02	0.251	1.941	6.625	0.041	0.009	3.062	0.048	0.064	0.004	0	0.786	0.002	0.056	0.001	0	1.885	0.015	0.183	0.531	0.1
GRC	0	0	0	0	0	0	0	0	0	0	0	0	0	0	0	0	0	0	0	0	0	0	0	0	0	0	0	0	0	0	0	0	0	0	0	0	0	0	0	0	0	0	0	0	0	0	0	0	0
GTM	0	0	0	0	0	0	0	0	0	0	0	0	0	0	0	0	0	5.798	10.031	0	0	0	0	0	0	0.005	0	0	0	0	0	0	0	0	0	0	0	0	0	0	0	0	0	0	0	0	0	0	0
HND	0	0	0	0	0	0	0	0	0	0	0	0	0	0	0	0	0	0	0	0	0	0	0	0	0	0	0	0	0	0	0	0	0	0	0	0	0	0	0	0	0	0	0	0	0	0	0	0	0
HUN	0	0	0	0	0	0	0	0	0	0	0	0	0	0	0.01	0	0	0	0	0	0	0.013	0	0	0	0	0	0	0	0	0	0	0	0	0	0	0	0	0	0	0	0	0	0	0.001	0	0	0	0
IDN	0	0	0	0	0	0	0	0	0	0	0	0	0	0	0	0	0	0	0	0	0	0	0	0	0	0	0	0	0	0	0	0	0	0	0	0	0	0	0	0	0	0	0	0	0	0	0	0	0
IRL	0	0	0	0	0	0	0	0	0	0	0	0	0	0	0	0	0	0	0	0	0	0	0	0	0	0	0	0.09	0	0	0.001	0	0	0	0	0	0	0	0	0	0	0	0	0	0	0	0	0	0
ISR	0	0	0	0	0	0	0	0	0	0.007	0	0	0	0	0	0	0	0	0	0	0	0	0	0	0	0	0	0	0	0	0	0	0	0	0	0	0	0	0	0	0	0	0	0	0	0	0	0	0
ITA	0	0	14.876	0	0.071	0	0	0	0	0	0	0	1	0	0	0	0	0	0.02	0.004	0.12	0.386	25.238	0	0	0.027	0	0	0.072	0	0	29.841	0	0	0	0	0	0	0	0	0.001	71.5	0	0	0.035	0	0	0	0
JPN	2.96	0	0.286	0	16.009	0	0.005	0	0	0.051	3.1	0	237.083	0	0	0.43	0.122	0	1.2	0	6.587	141.111	10.17	0	0	0	0	6.889	0	0	10.308	0	0	0	383.391	0	0	0	0	19.046	0	0	0	0	0.002	0	0.008	0	0
KAZ	0	0	0	0	0	0	0	0	0	0	0	0	272.455	0	0	0	0	0	0	0	0	0	0	0	0	0	0	0	0	0	0	0	0	0	0	0	0	0	0	0	0	0	0	0	0	0	0	0	0
KEN	0	0	0	0	0	0	0	3	0	0	0	0	0	0	0	0	0	0	0	0	0	0	0	0	0	0	0	0	0	0	0	0	0	0	0	0	0	0	0	0	0	0	0	0	0	0	0	0	0
KOR	0	0	0.48	0	0	0	0	0	0	0.015	0.002	0	63.566	0	0	0	0	0	0	0.016	0	0.02	140.771	0	0	0	0	0.002	0	0	0.378	2.267	0.063	0	0	0	0	0	0	0.032	0	0	0	0	0	0	0.243	0.004	0
LVA	0	0	0	0	0	0	0	0	0	0	0	0	0	0	0	0	0	0	0	0	0	0	0.025	0	0	0	0	0	0	0	0	0	0	0	0	0	0	0	0	0	0	0	0	0	0.001	0	0	0	0
LTU	0	0	0	0	0	0	0	0	0.7	0	0	0	0	0	0	0	0	0	0	0	0	0	0	0	0	0	0	0	0	0	0	0	0	0	0	0	0	0	0	0	0	0	0	0	0.001	0	0	0	0
LUX	0	0	0	0	0	0	0	0	0	0	0	0	0	0	0	0	0	0	0	0	0	0	0	0	0	0	0	0	0	0	0	0	0	0	0	0	0	0	0	0	0	0	0.917	0	0.002	0	0	0	0
MDG	0	0	0	0	0	0	0	0	0	0	0	0	0	0	0	0	0	0	0	0	0	0	0	0	0	0	0	0	0	0	0	0	0	0	0	0	0	0	0	0	0	0	0	0	0	0	0	0	0
MYS	0	0	36	0.006	6	0	0	0	0	0	0	0	9607.58	0	0	0	0	0	0	0	0	2719.08	0.012	0	0	0	0	130.019	0	0	0	4069.25	0	0	174.389	0	0	0	0	0	0	0	0	0	5	0	0	0	0
MLT	0	0	0	0	0	0	0	0	0	0	0	0	0	0	0	0	0	0	0	0	0	0	0	0	0	0	0	0	0	0	0	0	0	0	0	0	0	0	0	0	0	0	0	0	0	0	0	0	0
MEX	0	0	0	0	0	0	0	0	0	0	0	0	0	0	0	0	0	0	0.015	0	0	0	0	0	3.539	0.11	0	0	0	0	0	0	0	0	0	0	0	0	0	0	0	0	0	0	0	0	0	0	0
OMN	0	0	0	0	0	0	0	0	0	0	0	0	0	0	0	0	0	0	0	0	0	0	0	0	0	0	0	0	0	0	0	0	0	0	0	0	0	0	0	0	0	0	0	0	0	0	0	0	0
NAM	0	0	0	0	0	0	0	0	0	0	0	0	0	0	0	0	0	0	0	0	0	0	0	0	0	0	0	0	0	0	0	0	0	0	0	0	0	0	0	0	0	0	0	0	0	0	0	0	0
NLD	0	0	0	0.649	0	0.731	0	0	0	0.028	0	0	5.001	0	0	2.871	0	0	0	0	0	34.24	7.913	0.001	0	0	0	0	0.052	0.01	7.22	0	0	0	0	0.003	0	0.003	0	0	0	0.019	0	0	0	0	0	0	0
NZL	0	0	0	0	0	0	0	0	0	0	0	0	0	0	0	0	0	0	0	0	0	0	0	0	0	0	0	0	0	0	0	0	0	0	0	0	0	0	0	0	0	0	0	0	0	0	0	0	0
NOR	0	0	0	0	0	0	0	0	0	0	0	0	0.388	0	0	0.345	0	0	0	0.254	0	0.007	0.018	0	0	0	0	0	14.175	0	0	0.201	0	0	0	0	0	0	0	0	0	0	0	0	0.207	0	0	0	0
PAK	0	0	0	0	0	0	0	0	0	0	0	0	0	0	0	0	0	0	0	0	0	0	0	0	0	0	0	0	0	0	0	0	0	0	0	0	0	0	0	0	0	0	0	0	0	0	0	0	0
PER	0	0	0	0	0	0	0	0	0	0	0	0.1	0	0	0	0	0	0	0	0	0	0	0	0	0	0	0	0	0	0	0	0	0	0	0	0	0	0	0	0	0	0	0	0	0	0	0	0	0
PHL	0	0	0	0	0	0	0	0	0	0	0	0	0	0	0	0	0	0	0	0	0	0	0	0	0	0	0	0	0	0	0	19.175	0	0	0	0	0	0	0	0	0	0	0	0	0	0	0	0	0
POL	0	0	0	0	0	0	0	0	0	0	0	0	0	0	0	0	0	0	0	0	2.075	0.102	0.23	0	0	0	0	0	0	0	0	0	0	0	0	0	0.066	0	0	0	0	0	0	0	14.375	0	0.038	0	0
PRT	0	0	0	0.027	0	0	0	0	0	0	0	0	0	0	0	0	0	0	0	0	0	0.333	0	0	0	0	0	0	0	0	0	0	0	0	0	0	0.009	0	0	0	0	0	0	0	0.001	0	0	0	0
ROU	0	0	0	0	0	0	0	0	0	0	0	0	0	0	0	0	0	0	0	0	0	0	0	0	0	0	0	0	0	0	0	0	0	0	0	0	0	0	0	0	0	0	0	0	0.001	0	0	0	0
RUS	0	0	0	0	0	0	0	0	0.33	0.434	0	0	720.921	0	0	0.183	0	0	0	10801.2	0.15	0.004	0.197	0	0	0	0	0	0	0	0	0.076	30.114	0	1.039	0	0	0	0	0	0	0	0	0	0.042	0	0.006	0	0
SAU	0	0	0	0	0	0	0	0	0	0	0	0	0	0	0	0	0	0	0	0	0	0	0	0	0	0	0	0	0	0	0	0	0	0	0	0	0	0	0	0	0	0	0	0	0	0	0	0	0
SRB	0	0	0.002	0	0	0	0	0	0	0	0	0	0	0	0	0	0	0	0	0	0	0	0	0	0	0	0	0	0	0	0	0	0	0	0	0	0	0	0	0	0	0	0	0	0	0	0	0	0
IND	0.009	0.012	67.62	0.035	0.164	0	0.005	0.006	0	0.006	0.267	0	1040.7	0.001	0	0.014	0	0	0	0	0	13.642	40.768	0	0	0	0	0.027	0	0.015	4.606	1181.58	0	0.45	104.116	0	0	0	0	258.002	0	4	0.04	0	0.033	0	0	0	0.003
SGP	0	0	0	0	0.012	0	0.002	0	0	0	0	0	0.031	0	0	0	0	0	0	0	0	0	1.6	0	0	0.004	0	0.114	0	0	0	1.02	0	0	0.023	0	0	0	0	26.77	0	0	0	0	0	0	0	0	0.002
SVK	0	0	0	0	0	0	0	0	0	0	0	0	0	0	0	0	0	0	0	0	0	0	0	0	0	0	0	0	0	0	0	0	0	0	0	0	0	0	0	0	0	0	0	0	0.009	0	0	0	0
VNM	0	0	0	0	0	0	0	0	0	0	0	0	2108.36	0	0	0	0	0	0	0	0	0	0	0	0	0	0	0	0	0	0	88.771	0	0	0.597	0	0	0	0	0	0	0	0	0	0	0	0	0	0
SVN	0	0	0.01	0	0	0	0	0	0	0	0	0	0	0	0.002	0.002	0	0	0	0	0	0.003	0	0	0	0	0.018	0	0	0	1	0	0	0	0	0	0	0	0	0.075	0	0	0	0	0.004	0	0	0	0
ZAF	0	3.359	0	0	0	0	0	0	0	0.002	0	0	0	0	0	0	0	0	0	0	0	0	2.692	0	0	0	0	0	0	0	0	0	0	0	0	0	0	0	0.001	0	0	0	0	0.06	0	0	0	0	0
ESP	0	0	0	0.552	0.013	0	0	0	0.027	0.001	0	0.626	0.301	0.004	0	0.045	0	0	0	0	0	3.019	1.172	0	0	0	0	0	0.006	0	15.55	0	0	0	0	0	0	0	0	0.064	0	0.4	0	0	0.632	0.012	0	0	0.001
SWE	0	0	0	0	0	0	0	0	0	0	0	0	0	0	0	0	0	0	0	0	0.085	0	0	0	0	0	0	0	0	0.312	0	0	0	0	0	0	0	0	0	0	0	0	0	0	0.96	0	0.094	0	0
CHE	0	0	0.037	0	0.154	0.012	0	0	0.006	0.301	0	0	1.614	0	0	0.009	0	0	0	0	0	0.029	0.429	0	0	0	0.345	0.037	0	0.203	0.774	0.001	0	0	0.059	0	0	0	0	0	0	0	0	0	0	0	0	0	0
THA	0	0	0	0	0	0	0	0	0	0	0	0	6.122	0	0	0	0	0	0	0	0	0	0	0	0	0	0	0.231	0	0	0.002	1.02	0	0	0	0	0	0	0	0	0	0	0	0	0	0	0	0	0
ARE	0	0	0	0	0	0	0	0	0	0	0	0	0	0	0	0	0	0	0	0	0	0	0	0	0	0	0	0	0	0	0	0	0	0	0	0	0	0	0	0	0	0	0	0	0	0	0	0.04	0
TUR	0	0	0	0.001	0	28	0	0	0	0	0	0	0	0	0	0.004	0	0	0	0	0	0	0	0	0	0	0	0	0	0	0	0	0	0	0	0	0	0.001	0	0	0	0	0.252	0	0	0	0	0	0
UGA	0	0	0	0	0	0	0	0	0	0	0	0	0	0	0	0	0	0	0	0	0	0	0	0	0	0	0	0	0	0	0	0	0	0	0	0	0	0	0	0	0	0	0	0	0	0	0	0	0
UKR	0	0	0	0	0	0	0	0	0	0	0	0	0.014	0	0	0	0	0	0	0	0	0	0	0	0	0	0	0	0	0	0	0	0	0	0	0	0.002	0	0	0	0	0	0	0	0	0	0	0	0
MKD	0	0	0	0	0	0	0	0	0	0	0	0	0	0	0	0	0	0	0	0	0	0	0	0	0	0	0	0	0	0	0	0	0	0	0	0	0	0	0	0	0	0	0	0	0	0	0	0	0
GBR	0.001	2.298	0.003	1.063	2.254	0.192	0	0.005	0.476	0.033	0.067	0	4.729	0.867	0	0.316	0.086	0	0	0	0.049	9.01	39.712	0.686	0	0	0.002	0.301	0.095	0.071	3.282	0.344	0	0	1.025	0.003	0.401	0	0	0.392	1.37	0	0	0	1.315	0	0.031	0	0.3
USA	0.502	0.137	9.765	0.39	25.129	0.257	0	0	0.381	115.531	0	0.766	33.564	0.387	0	0.338	0.004	0.083	0.001	0.031	4.573	21.602	85.989	0.003	0.128	0	0.402	5.702	0.01	0.654	2.158	49.477	0.002	0	29.15	0.113	0.033	0.002	0	1.087	0	85.346	0	0	15.259	0.038	0.071	0.001	0.309
URY	0	0	0	0	0	0	0	0	0	0	0	0	0	0	0	0	0	0	0	0	0	0	0	0	0	0	0	0	0	0	0	0	0	0	0	0	0	0	0	0	0	0	0	0	0	0	0	0	0
UZB	0	0	0	0	0	0	0	0	0	0	0	0	0	0	0	0	0	0	0	0	0	0	0	0	0	0	0	0	0	0	0	0	0	0	0	0	0	0	0	0	0	0	0	0	0	0	0	0	0
MNG	0	0	0	0	0	0	0	0	0	0	0	0	0	0	0	0	0	0	0	0	0	0	0	0	0	0	0	0	0	0	0	0	0	0	0	0	0	0	0	0	0	0	0	0	0	0	0	0	0
ROA	0	0	0	0.1	0	0	0	0	0.008	0	0.014	0	26.233	0	0	0	0	0	0	0	0.001	0.001	2.925	0.044	0.11	0	0	0	0	0	0.107	1443.17	0.07	0	42.744	0	0	0	0	0	0	0	0.001	0	0.025	0	0	0	0
Global rare earth（HS2846） trade flows in 2021
	ARG	AUS	AUT	BEL	BRA	BGR	MMR	BDI	BLR	CAN	LKA	CHL	CHN	COL	HRV	CZE	DNK	DOM	SLV	EST	FIN	FRA	DEU	GRC	GTM	HND	HUN	IDN	IRL	ISR	ITA	JPN	KAZ	KEN	KOR	LVA	LTU	LUX	MDG	MYS	MLT	MEX	OMN	NAM	NLD	NZL	NOR	PAK	PER
ARG	0	0	0	0	0	0	0	0	0	0	0	0	0	0	0	0	0	0	0	0	0	0.004	0	0	0	0	0	0	0	0	0	0	0	0	0	0	0	0	0	0	0	0	0	0	0	0	0	0	0
AUS	0	0	0	0	0	0	0	0	0	0.003	0	0	33.385	0	0	0	0	0	0.006	0	0	0	0.46	0	0	0	0	0	0	0	0.002	0	0	0	0	0	0	0	0	0	0	0	0	0	0.1	0.103	0	0	0
AUT	0.01	0	0	35.321	0.914	0	0	0	0.502	0.546	0	0	11.524	0	0.011	38.411	0	0	0.042	0	15.213	71.273	269.122	0.201	0.002	0	1.053	1.175	0	0.017	97.309	10.9	0	0.002	2.676	0.001	63.502	0	0	9.425	0	0.025	0	0	24.702	0.005	1.199	0	13.989
BEL	0.257	0.011	0.969	0	0.001	0.005	0	0	0.003	0.186	0.006	0.002	0.171	0	0	0.021	0.008	0	0	0.005	0.011	2.781	0.944	0.029	0	0	0.029	0	0.027	0.022	0.089	0.001	0	0	0.081	0.009	0.008	0.009	0	0.02	0	0	0	0	0.203	0	0.004	0.001	0
BRA	0	0	0	0	0	0	0	0	0	0	0	0	0	0	0	0	0	0	0	0	0	0	0	0	0	0	0	0	0	0	0	0	0	0	0	0	0	0	0	0	0	36	0	0	0	0	0	0	0
BGR	0	0	0	0	0	0	0	0	0	0	0	0	0	0	0	0	0	0	0	0	0	0	0	0	0	0	0.003	0	0	0	0	0	0	0	0	0	0	0	0	0	0	0	0	0	0.046	0	0	0	0
MMR	0	0	0	0	0	0	0	0	0	0	0	0	34669.7	0	0	0	0	0	0	0	0	0	0	0	0	0	0	0	0	0	0	0	0	0	0	0	0	0	0	0	0	0	0	0	0	0	0	0	0
BDI	0	0	0	0	0	0	0	0	0	0.002	0	0	0	0	0	0	0	0	0	0	0	0	0	0	0	0	0	0	0	0	0	0	0	0	0	0	0	0	0	0	0	0	0	0	0	0	0	0	0
BLR	0	0	0	0	0	0	0	0	0	0	0	0	0	0	0	0	0	0	0	0	0	0	0	0	0	0	0	0	0	0	0	0	0.001	0	0	0	0	0	0	0	0	0	0	0	0	0	0	0	0
CAN	0	0.621	0.011	0	0.882	0	0	0	0	0	0	0	0.04	0	0	0.032	0	0	0	0	0.015	0.031	0.389	0	0	0	0	0	0	0.114	0	7.124	0	0	0.001	0	0	0	0	2.066	0	0	0	0	5.218	0	0.795	0	0
LKA	0	0	0	0	0	0	0	0	0	0	0	0	0	0	0	0	0	0	0	0	0	0	0	0	0	0	0	0	0	0	0	0	0	0	0	0	0	0	0	0	0	0	0	0	0	0	0	297	0
CHL	0	0	0	0	0	0	0	0	0	0	0	0	0	0	0	0	0	0	0	0	0	0	0	0	0	0	0	0	0	0	0	0	0	0	0	0	0	0	0	0	0	0	0	0	0	0	0	0	0
CHN	2.297	112.408	22.098	0.423	510.262	0.047	13.46	0	1.48	252.239	0.166	0.17	0	12.334	0.065	14.196	0.32	0	0.001	9.2	0.336	887.41	1142.96	0.995	0	0.004	9.436	219.434	0.001	0.126	514.636	12385.1	2.817	0	2731.68	0.1	0.541	4	0	70.121	0.001	101.159	0	0	5488.17	6.047	140.059	44.34	0.766
COL	0	0	0	0	0	0	0	0	0	0	0	0	0	0	0	0	0	0	0	0	0	0	0	0	0	0	0	0	0	0	0	0	0	0	0	0	0	0	0	0	0	0	0	0	0	0	0	0	0.1
HRV	0	0	0	0	0	0	0	0	0	0	0	0	0	0	0	0	0	0	0	0	0	0	0	0	0	0	0	0	0	0	0	0	0	0	0	0	0	0	0	0	0	0	0	0	0	0	0	0	0
CZE	0	0.02	0	0.383	0	0	0	0	0	0.007	0	0	0.052	0	0.002	0	0	0	0	0	0.733	0	3.061	0	0	0	0	0	0	0	0	0	0	0	0.001	0	0.002	0	0	0	0	0	0	0	0	0	0.011	0	0
DNK	0	0	0	0	0	0	0	0	0	0	0.002	0	0	0	0	0	0	0	0	0	0	0	0	0	0	0	0	0	0	0	0	0	0	0	0	0	0	0	0	0	0	0	0	0	0.005	0	0.003	0	0
DOM	0	0	0	0	0	0	0	0	0	0	0	0	0	0	0	0	0	0	0	0	0	0	0	0	0	0	0	0	0	0	0	0	0	0	0	0	0	0	0	0	0	0	0	0	0	0	0	0	0
SLV	0	0	0	0	0	0	0	0	0	0	0	0	0	0	0	0	0	0	0	0	0	0	0	0	0	0	0	0	0	0	0	0	0	0	0	0	0	0	0	0	0	0	0	0	0	0	0	0	0
EST	0	0	96.448	0	0	0	0	0	0	3.2	0	0	179.807	0	0	0	0	0	0	0	0	1.678	293.868	0	0	0	1.5	0	0	0	0	955.325	0	0	0	0	0	0	0	0	0	0	0	0	21.41	0	0	0	0
FIN	0	0	0	0	0	0	0	0	0	0	0	0	32.878	0	0	0	0	0	0	0	0	0	0	0	0	0	0	0	0	0	0	0	0	0	0.004	2.72	0	0	0	0	0	0	0	0	0.003	0	0.712	0	0
FRA	0.006	0	0.999	26.19	15.069	0.078	0	0	0.001	0.006	0	0	36.557	0	0.137	1.686	0.076	0	0	0	0.018	0	160.438	0.013	0	0	4.99	1.92	0.05	0.415	89.725	2846.37	0	0	544.81	0.013	0.013	0	0.008	0.772	0.001	0	0	0	1.607	0	0.028	0	0
DEU	0.031	0.07	66.077	0.738	0.32	0.306	0	0	0.049	0.465	0.007	0.645	1.594	0.039	0.007	4.626	0.197	0	0.038	0.021	0.241	11.027	0	0.067	0.02	0	0.894	0.289	0.022	0.186	4.094	8.118	0.017	0.002	2.312	0.148	0.109	5.266	0	0.825	0	0.038	0	0	1.321	0.007	0.31	0.525	0.137
GRC	0	0	0	0	0	0	0	0	0	0	0	0	0	0	0	0	0	0	0	0	0	0	0	0	0	0	0	0	0	0	0	0	0	0	0	0	0	0	0	0	0	0	0	0	0	0	0	0	0
GTM	0	0	0	0	0	0	0	0	0	0	0	0	0	0	0	0	0	5.927	25.969	0	0	0	0	0	0	0	0	0	0	0	0	0	0	0	0	0	0	0	0	0	0	0	0	0	0	0	0	0	0
HND	0	0	0	0	0	0	0	0	0	0	0	0	0	0	0	0	0	0	0	0	0	0	0	0	0	0	0	0	0	0	0	0	0	0	0	0	0	0	0	0	0	0	0	0	0	0	0	0	0
HUN	0	0	0	0	0	0	0	0	0	0	0	0	0	0	0	0	0	0	0	0	0	0	0.08	0	0	0	0	0	0	0	0	0	0	0	1.905	0	0	0	0	0	0	0	0	0	0	0	0	0	0
IDN	0	0	0	0	0	0	0	0	0	0	0	0	0	0	0	0	0	0	0	0	0	0	0	0	0	0	0	0	0	0	0	0	0	0	0	0	0	0	0	0	0	0	0	0	0	0	0	0	0
IRL	0	0	0	0.001	0	0	0	0	0	0	0	0	0	0	0	0	0	0	0	0	0	0	0	0	0	0	0	0.041	0	0	0.499	0	0	0	0	0	0	0	0	0	0	0	0	0	0	0	0	0	0
ISR	0	0	0	0	0	0	0	0	0	0	0	0	0	0	0	0	0	0	0	0	0	0.008	0	0	0	0	0	0	0	0	0	0	0	0	0	0	0	0	0	0	0	0	0	0	0	0	0	0	0
ITA	0	0.07	31.653	3.005	0.945	0	0	0	0	0.04	0	0.1	2.45	0	0	0.3	0	0	0.01	0.004	0.042	0.306	22.906	0	0	0	0.141	0	0	0.076	0	16.308	0	0	0.003	0	0	0	0	0	0	102.65	0	0	0.003	0	0	0	0
JPN	2.88	0.013	0.406	0	0.904	0	0.01	0	0	17.924	1.683	0	262.075	0	0	0.201	0.166	0	1.735	3.37	0.301	278.236	9.975	0	0	0	0	7.612	0.001	0	1.479	0	0	0	327.04	0	0	0	0	30.909	0	0	0	0	0.242	0	0	0	0
KAZ	0	0	0	0	0	0	0	0	0	0	0	0	725.464	0	0	0	0	0	0	0	0	0	0	0	0	0	0	0	0	0	0	0	0	0	0	0	0	0	0	0	0	0	0	0	0	0	0	0	0
KEN	0	0	0	0	0	0	0	0	0	0	0	0	0	0	0	0	0	0	0	0	0	0	0	0	0	0	0	0	0	0	0	0	0	0	0	0	0	0	0	0	0	0	0	0	0	0	0	0	0
KOR	0	0.05	0.54	0.001	0	0	0	0	0	0.003	0	0	60.247	0	0	0	0.005	0	0	0.074	0	3.02	158.026	0	0	0	0	0	0	0	0.336	0.714	0	0	0	0	0	0	0	0.006	0	0	0	0	1	0	0.047	0.005	0
LVA	0	0	0	0	0	0	0	0	0	0	0	0	0	0	0	0	0	0	0	0	0	0	0.002	0	0	0	0	0	0	0	0	0	0	0	0	0	0	0	0	0	0	0	0	0	0.002	0	0	0	0
LTU	0	0	0	0	0	0	0	0	1.951	0	0	0	0	0	0	0	0	0	0	0	0	0	0	0	0	0	0	0	0	0	0	0	0	0	0	0	0	0	0	0	0	0	0	0	0.037	0	0	0	0
LUX	0	0	0	0	0	0	0	0	0	0	0	0	0	0	0	0	0	0	0	0	0	78	0	0	0	0	0	0	0	0	0	0	0	0	0	0	0	0	0	0	0	0	0.288	0	0	0	0	0	0
MDG	0	0	0	0	0	0	0	0	0	0	0	0	0	0	0	0	0	0	0	0	0	0	0	0	0	0	0	0	0	0	0	0	0	0	0	0	0	0	0	0	0	0	0	0	0	0	0	0	0
MYS	0	0	195.902	0	0	0	0	0	0	0	0	0	3822.61	0	0	0	0	0	0	0	0	9577.5	4	0	0	0	0	40	0	0	0	1401.8	0	0	112.061	0	0	0	0	0	0	0	0	0	0.284	0	0	0	0
MLT	0	0	0	0	0	0	0	0	0	0	0	0	0	0	0	0	0	0	0	0	0	0	0	0	0	0	0	0	0	0	0	0	0	0	0	0	0	0	0	0	0	0	0	0	0	0	0	0	0
MEX	0	0	0	0	0	0	0	0	0	0	0	0	0	0	0	0	0	0	0.047	0	0	0	0	0	0	0	0	0	0	0	0	0	0	0	0	0	0	0	0	0	0	0	0	0	0	0	0	0	0
OMN	0	0	0	0	0	0	0	0	0	0	0	0	0	0	0	0	0	0	0	0	0	0	0	0	0	0	0	0	0	0	0	0	0	0	0	0	0	0	0	0	0	0	0	0	0	0	0	0	0
NAM	0	0	0	0	0	0	0	0	0	0	0	0	0.195	0	0	0	0	0	0	0	0	0	1.021	0	0	0	0	0	0	0	0	0	0	0	0	0	0	0	0	0	0	0	0	0	0	0	0	0	0
NLD	0	0	3.105	51.96	0	9.862	0	0	0	0.02	0	0	21.016	0	0.008	103.915	1.204	0	0	0.887	0.065	71.532	1638.32	0.022	0	0	126.888	0	0.047	0	43.836	0	0	0	0	0.056	0.086	2.666	0	0	0.005	0	0	0	0	0	0	0	0
NZL	0	0	0	0	0	0	0	0	0	0	0	0	0	0	0	0	0	0	0	0	0	0	0	0	0	0	0	0	0	0	0	0	0	0	0	0	0	0	0	0	0	0	0	0	0	0	0	0	0
NOR	0	0	0.482	0	0	0	0	0	0	0.035	0	0.002	0	0	0	0.371	0	0	0	0.006	0.673	0.001	0.083	0	0	0	0	0	23.262	0	0.001	0	0	0	0.005	0	0	0	0	0	0	0	0	0	2.205	0	0	0	0
PAK	0	0	0	0	0	0	0	0	0	0	0	0	0	0	0	0	0	0	0	0	0	0	0	0	0	0	0	0	0	0	0	0	0	0	0	0	0	0	0	0	0	0	0	0	0	0	0	0	0
PER	0	0	0	0	0	0	0	0	0	0	0	0.1	0	0	0	0	0	0	0	0	0	0	0	0	0	0	0	0	0	0	0	0	0	0	0	0	0	0	0	0	0	0	0	0	0	0	0	0	0
PHL	0	0	0	0	0	0	0	0	0	0	0	0	0	0	0	0	0	0	0	0	0	0	0	0	0	0	0	0	0	0	0	21.97	0	0	0	0	0	0	0	0	0	0	0	0	0	0	0	0	0
POL	0	0	0	0.327	0	0	0	0	0	0	0	0	0.032	0	0.005	0	0	0	0	0	0	5.1	67.285	0	0	0	0	0	0	0	26.763	0	0	0	0	0.004	0.005	0	0	0	0	0	0	0	0.003	0	0.156	0	0
PRT	0	0	0	0.057	0	0	0	0	0	0	0	0	0	0	0	0	0	0	0	0	0	0.37	0	0	0	0	0	0	0	0	0	0	0	0	0	0	0	0	0	0	0.006	0	0	0	0	0	0	0	0
ROU	0	0	0	0	0	0	0	0	0	0	0	0	0	0	0	0	0	0	0	0	0	0	0	0	0	0	0	0	0	0	0	0	0	0	0	0	0	0	0	0	0	0	0	0	0.001	0	0	0	0
RUS	0	0.001	0	0	0	0	0	0	27.333	1.03	0	0	888.609	0	0	0.326	0	0	0	9072.89	0.01	0.002	1.64	0	0	0	0	0	0	0.001	0	0.001	20.45	0	0.01	0	0	0	0	0	0	0	0	0	0	0.013	0.017	0	0
SAU	0	0	0	0	0	0	0	0	0	0	0	0	0	0	0	0	0	0	0	0	0	0	0	0	0	0	0	0	0	0	0	0	0	0	0	0	0	0	0	0	0	0	0	0	0	0	0	0	0
SRB	0	0	0	0	0	0	0	0	0	0	0	0	0	0	0	0	0	0	0	0	0	0	0	0	0	0	0	0	0	0	0	0	0	0	0	0	0	0	0	0	0	0	0	0	0	0	0	0	0
IND	0.004	0.305	0	0.06	4.985	0	0.921	0	0.01	0.083	0.144	0	603.458	0.038	0	0.008	0	0	0	0	0	38.319	41.684	0	0	0	0	0.015	0.001	4.322	0.104	1674.38	0	2.028	86.103	0	0	0	0	0.029	0	0	0.001	0	0.002	0	0	0	0.015
SGP	0	0.025	0	0	0	0	0.009	0	0	0	0	0	0.073	0	0	0	0	0	0.018	0	0	0	0	0	0	0	0	1.92	0	0	0	0.422	0	0	0.157	0	0	0	0	34.873	0	0	0	0	0	0	0	0	0
SVK	0	0	0	0	0	0	0	0	0	0	0	0	0	0	0	0	0	0	0	0	0	0	0.002	0	0	0	0	0	0	0	0.001	0	0	0	0	0	0	0	0	0	0	0	0	0	0.016	0	0	0	0
VNM	0	0	0	0	0	0	0	0	0	0	0	0	3006.74	0	0	0	0	0	0	0	0	0.05	0	0	0	0	0	0	0	0	0	246.612	0	0	0.46	0	0	0	0	0	0	0	0	0	0	0	0	0	0
SVN	0	0	0.007	0	0	0	0	0	0	0	0	0	0	0	0.001	0.002	0	0	0	0	0	0	0.07	0	0	0	0.029	0	0	0	0	0	0	0	0	0	0	0	0	0.219	0	0	0	0	6.483	0	0	0	0
ZAF	0	6.367	0	0	0	0	0	0	0	0.027	0	0	1.57	0	0	0	0	0	0	0	0	0	0	0	0	0	0	0	0	0	0	0	0	0	0	0	0	0	0	1	0	0	0	0.018	0	0	0	0	0
ESP	0	0	4.448	13.698	0.015	0	0	0	0.001	0	0	0.612	49.071	0.025	0	0.028	0	0	0	0	0.013	34.208	25.768	0.062	0	0	0	0	0.003	0	21.505	0.002	0	0	0.001	0	0	0	0	98.6	0	6	0	0	5.131	0.026	0	0	0.008
SWE	0	0	0	0	0	0	0	0	0	0	0	0	0	0	0	0	0	0	0	0	0.017	0	0	0	0	0	0	0	0	0	0	0	0	0	0	0	0	0	0	0	0	0	0	0	0.002	0	0.005	0	0
CHE	0	0.001	0.006	0.001	0.109	0.017	0	0	0.005	1.24	0	0	3.224	0.001	0	0.01	0	0	0	0	0.001	0.061	0.617	0	0	0	0.126	0	0	0.019	0.734	0	0	0	0.335	0	0	0	0	0	0	0	0	0	0	0	0	0	0
THA	0	0	0	0	0	0	0	0	0	0	0	0	0.023	0	0	0	0	0	0	0	0	0	1	0	0	0	0	0	0	0	0	0	0	0	0	0	0	0	0	0	0	0	0	0	6	0	0	0	0
ARE	0	0	0	0	0	0	0	0	0	0	0	0	0	0	0	0	0	0	0	0	0	0.005	0	0	0	0	0	0	0	0	0	0	0	0	0	0	0	0	0	0	0	0	0	0	0	0	0	0	0
TUR	0	0.001	0.002	0	0	28.001	0	0	0	0	0	0	0	0	0	0	0.001	0	0	0	0	0.002	0.134	0	0	0	0	0	0	0	0	0	0	0	0.034	0	0	0.002	0	0	0	0	0.032	0	0	0	0	0	0
UGA	0	0	0	0	0	0	0	0.001	0	0	0	0	0	0	0	0	0	0	0	0	0	0	0	0	0	0	0	0	0	0	0	0	0	0	0	0	0	0	0	0	0	0	0	0	0	0	0	0	0
UKR	0	0	0	0	0	0	0	0	0	0	0	0	0.031	0	0	0	0	0	0	0.003	0	0	0.001	0	0	0	0	0	0	0	0	0	0	0	0	0	0.002	0	0	0	0	0	0	0	0	0	0	0	0
MKD	0	0	0	0	0	0	0	0	0	0	0	0	0	0	0	0	0	0	0	0	0	0	1.839	0	0	0	0	0	0	0	0	0	0	0	0	0	0	0	0	0	0	0	0	0	0	0	0	0	0
GBR	0	0.176	4.482	0.597	0.038	0	0	0	0.3	1.072	0	0	6.952	1.109	8.8	0.887	0.017	0	0	0.075	0.023	4.17	34.606	0.309	0	0.032	0.002	0.008	2.181	0.236	0.109	0.282	0	0	0.331	0.001	0.474	0.002	0	0.039	0.667	0	0	0	3.565	0	0.013	0	0.7
USA	1.872	3.301	9.737	89.498	24.1	0.597	0	0	0.36	524.316	0	1.056	54.077	0	0	1.008	21.25	0.046	0	253.73	31.256	32.478	187.221	0.64	0.803	0.41	0.344	0.307	1.521	0.347	2.945	39.292	0.004	0	39.545	0.043	0.038	0.014	0	0.959	0	47.453	0	0	74.693	0.115	1.081	0	0.001
URY	0	0	0	0	0	0	0	0	0	0	0	0.002	0	0	0	0	0	0	0	0	0	0	0	0	0	0	0	0	0	0	0	0	0	0	0	0	0	0	0	0	0	0	0	0	0	0	0	0	0
UZB	0	0	0	0	0	0	0	0	0	0	0	0	0	0	0	0	0	0	0	0	0	0	0	0	0	0	0	0	0	0	0	0	0	0	0	0	0	0	0	0	0	0	0	0	0	0	0	0	0
MNG	0	0	0	0	0	0	0	0	0	0	0	0	0	0	0	0	0	0	0	0	0	0	0	0	0	0	0	0	0	0	0	0	0	0	0	0	0	0	0	0	0	0	0	0	0	0	0	0	0
ROA	0	0.009	0	7.088	0	0	0	0	0.007	0	0.023	0	257.496	0	0	0	0	0	0	0	0.003	0	1.374	0	0	0	0	0	0	0.076	0	1287.27	0.099	0	37.479	0	0	0	0	0	0	0	0	0	0	0	0	0	0
Global rare earth（HS2846） trade flows in 2022
	ARG	AUS	AUT	BEL	BRA	BGR	MMR	BDI	BLR	CAN	LKA	CHL	CHN	COL	HRV	CZE	DNK	DOM	SLV	EST	FIN	FRA	DEU	GRC	GTM	HND	HUN	IDN	IRL	ISR	ITA	JPN	KAZ	KEN	KOR	LVA	LTU	LUX	MDG	MYS	MLT	MEX	OMN	NAM	NLD	NZL	NOR	PAK	PER
ARG	0	0	0	0	0	0	0	0	0	0	0	0	0	0	0	0	0	0	0	0	0	0.018	285.3	0	0	0	0	0	0	0	0	0	0	0	0	0	0	0	0	0	0	0	0	0	0	0	0	0	0
AUS	0	0	0.001	0	0	0	0	0	0	0	0	0	50.982	0	0	0	0	0	0	0	0.043	0.001	0	0	0	0	0	0.061	0	0	0	0	0	0	0	0	0	0	0	0	0	0	0	0	0.003	0	0	0	0
AUT	0.006	0.002	0	10.514	0.396	0	0	0	0	3.25	0	0	3.693	0	0.005	51.829	20	0	0.03	0.001	5.31	150.957	169.564	0.001	0.001	0	2.52	2.504	0	0.534	257.837	20.065	0	0	5.077	0.012	64.629	0	0	13.35	0	0	0	0	2.353	0	1.825	0	10.385
BEL	0	0.001	0.046	0	0.005	0.015	0	0	0.002	0.101	0	0	0.04	0	0.002	0.025	0.017	0	0	0.004	0.012	1.198	0.638	0.024	0	0	0.032	0	0.024	0.032	0.112	0.034	0	0	0.016	0.008	0.007	0.017	0	0.008	0.001	0	0	0	0.152	0	0.005	0.001	0
BRA	0	0	0	0	0	0	0	0	0	0	0	0	0	0.357	0	0	0	0	0	0	0	0	0	0	0	0	0	0	0	0	0	0	0	0	0	0	0	0	0	0	0	0	0	0	0	0	0	0	0
BGR	0	0	0	0	0	0	0	0	0	0	0	0	0	0	0	0	0	0	0	0	0	0	0	0	0	0	0.004	0	0	0	0	0	0	0	0	0	0	0	0	0	0	0	0	0	0.002	0	0	0	0
MMR	0	0	0	0	0	0	0	0	0	0	0	0	23705.4	0	0	0	0	0	0	0	0	0	0	0	0	0	0	0	0	0	0	0	0	0	0	0	0	0	0	0	0	0	0	0	0	0	0	0	0
BDI	0	0	0	0	0	0	0	0	0	0	0	0	0	0	0	0	0	0	0	0	0	0	0	0	0	0	0	0	0	0	0	0	0	0	0	0	0	0	0	0	0	0	0	0	0	0	0	0	0
BLR	0	0	0	0	0	0	0	0	0	0	0	0	0	0	0	0	0	0	0	0	0	0	0	0	0	0	0	0	0	0	0	0	0	0	0	0	0	0	0	0	0	0	0	0	0	0	0	0	0
CAN	0	0.02	0	0.438	1.478	0	0	0	0	0	0	0.002	0.075	0	0	0.005	0	0	0	0.004	0.008	0.113	0.804	0	0	0	0	0	0	0.177	0.109	6.655	0	0	0.001	0	0	0	0	4.738	0	0	0	0	0.689	0	0	0	0
LKA	0	0	0	0	0	0	0	0	0	0	0	0	0	0	0	0	0	0	0	0	0	0	0	0	0	0	0	0	0	0	0	0	0	0	0	0	0	0	0	0	0	0	0	0	0	0	0	0	0
CHL	0	0	0	0	0	0	0	0	0	0	0	0	0	0	0	0	0	0	0	0	0	0	0	0	0	0	0	0	0	0	0	0	0	0	0	0	0	0	0	0	0	0	0	0	0	0	0	0	0
CHN	0.31	128.903	5.638	19.868	921.404	0.023	15.94	0	0.84	298.706	3.131	0.107	0	2.198	0	10.104	0.376	0.6	0	0	0.313	394.968	1351.57	0.995	0.211	0	12.424	251.497	0.31	0.152	622.565	8046.34	0.09	0	1908.38	0	0	0.002	0	316.044	0	92.087	0	0	5743.19	3.442	166.118	45.412	1.372
COL	0	0	0	0	0	0	0	0	0	0	0	0	0	0	0	0	0	0	0	0	0	0.005	0	0	0	0	0	0	0	0	0	0	0	0	0	0	0	0	0	0	0	0	0	0	0	0	0	0	0.075
HRV	0	0	0	0	0	0	0	0	0	0	0	0	0	0	0	0	0	0	0	0	0	0	0	0	0	0	0	0	0	0	0	0	0	0	0	0	0	0	0	0	0	0	0	0	0.004	0	0	0	0
CZE	0	0.04	0	0.013	0	0	0	0	0	0	0	0	0.157	0	0.007	0	0	0	0	0	0.5	0.06	3.956	0	0	0	0.04	0	0	0	1.425	0.004	0	0	0	0	0.079	0	0	0	0	0	0	0	0.011	0	0.002	0	0
DNK	0	0	0	0	0	0	0	0	0	0	0.013	0.012	0	0	0	0	0	0	0	0	0.621	0	0	0	0	0	0	0	0	0	0	0	0	0	0	0	0	0	0	0	0	0	0	0	0.021	0	0.006	0	0
DOM	0	0	0	0	0	0	0	0	0	0	0	0	0	0	0	0	0	0	0	0	0	0	0	0	0	0	0	0	0	0	0	0	0	0	0	0	0	0	0	0	0	0	0	0	0	0	0	0	0
SLV	0	0	0	0	0	0	0	0	0	0	0	0	0	0	0	0	0	0	0	0	0	0	0	0	0	0	0	0	0	0	0	0	0	0	0	0	0	0	0	0	0	0	0	0	0	0	0	0	0
EST	0	0	126.5	0	0	0	0	0	0	0	0	0	98.133	0	0	0.175	0	0	0	0	0	0.025	259.097	0	0	0	3	0	0	0	0	835.7	0	0	0	0	0	0	0	0	0	0	0	0	55.331	0	0	0	0
FIN	0	0.001	0	0	0	0	0	0	0	0	0	0	0.113	0	0	0	0	0	0	0	0	0	0	0	0	0	0	0	0	0	0	0	0	0	0	0.169	0	0	0	0.6	0	0	0	0	0.005	0	0.17	0	0
FRA	1.522	0.001	0.108	29.978	4.677	0.151	0	0.004	0	2.414	0	0.001	52.593	0	0.319	1.958	0.105	0	0	0	1.846	0	179.197	0.087	0	0	5.22	0	0.155	0.274	94.998	3012.87	0	0	642.728	0.167	0.122	0.078	0.004	1.208	0.058	1.6	0	0	20.905	0	0.039	0	0
DEU	0.052	0.119	67.402	2.421	0.367	0.514	0	0	0.027	0.628	0	0.563	3.876	0.036	0.012	3.986	0.266	0.001	0.013	0.012	0.486	15.286	0	0.048	0.042	0	0.308	0.252	0.064	4.494	1.303	3.965	0.014	0.031	2.738	0.093	0.051	16.563	0	1.585	0	0.131	0.006	0	1.592	0	0.263	0.34	0.303
GRC	0	0	0	0	0	0	0	0	0	0	0	0	0	0	0	0	0	0	0	0	0	0	0	0	0	0	0	0	0	0	0	0	0	0	0	0	0	0	0	0	0	0	0	0	0.015	0	0	0	0
GTM	0	0	0	0	0	0	0	0	0	0	0	0	0	0	0	0	0	6.763	15.152	0	0	0	0	0	0	0.001	0	0	0	0	0	0	0	0	0	0	0	0	0	0	0	0	0	0	0	0	0	0	0
HND	0	0	0	0	0	0	0	0	0	0	0	0	0	0	0	0	0	0	0	0	0	0	0	0	0	0	0	0	0	0	0	0	0	0	0	0	0	0	0	0	0	0	0	0	0	0	0	0	0
HUN	0	0	0	0	0	0	0	0	0	0	0	0	0	0	0	0	0	0	0	0	0	0	24	0	0	0	0	0	0	0	0	0	0	0	0	0	0	0	0	0	0	0	0	0	0.006	0	0	0	0
IDN	0	0	0	0	0	0	0	0	0	0	0	0	0	0	0	0	0	0	0	0	0	0	0	0	0	0	0	0	0	0	0	0.04	0	0	0	0	0	0	0	0	0	0	0	0	0	0	0	0	0
IRL	0	0	0	0	0	0	0	0	0	0	0	0	0	0	0	0.002	0	0	0	0	0	0.001	0	0	0	0	0	0.059	0	0	0.036	0	0	0	0.001	0	0	0	0	0	0	0	0	0	0.005	0	0	0	0
ISR	0	0	0	0.002	0	0	0	0	0	0	0	0	0	0	0	0	0	0	0	0	0	0.003	0	0	0	0	0	0	0	0	0	0	0	0	0	0	0	0	0	0	0	0	0	0	3.082	0	0	0	0
ITA	0	0	0.039	0.001	15.755	0	0	0	0	0.114	0	0	0.055	0	0	0.58	0	0.111	0	0.005	0.023	0.207	6.956	0.003	0	0	0	0	0.002	0	0	53.338	0	0	0	0	0.002	0	0.017	0	0	84.5	0	0	0.008	0	0	0	0
JPN	4	0.04	1.122	0.01	0.9	0	0	0	0	18.765	1.497	0	557.267	0	0	1.188	0.241	0	1.272	3.371	2.077	253.209	396.034	0	0.001	0	0	10.129	0	0	4.493	0	0	0	475.371	0	0	0	0	67.554	0	10	0	0	0.001	0	0	0	0
KAZ	0	0	0	0	0	0	0	0	0	0	0	0	825.136	0	0	0	0	0	0	0	0	0	0.456	0	0	0	0	0	0	0	0	0	0	0	0	0	0	0	0	0	0	0	0	0	0	0	0	0	0
KEN	0	0	0	0	0	0	0	0	0	0	0	0	0	0	0	0	0	0	0	0	0	0	0	0	0	0	0	0	0	0	0	0	0	0	0	0	0	0	0	0	0	0	0	0	0	0	0	0	0
KOR	0.025	0.02	0	0	0	0	0	0	0	0	0	0	47.443	0	0	0	0	0	0	0.158	0	0.021	73.942	0	0	0	0	0.001	0	0	0.373	3.122	0	0	0	0	0	0	0	0.025	0	0	0	0	0.109	0	2.857	0.003	0
LVA	0	0	0	0	0	0	0	0	0.025	0	0	0	0	0	0	0	0	0	0	0	0	0	0.001	0	0	0	0	0	0	0	0	0	0	0	0	0	0	0	0	0	0	0	0	0	0.005	0	0	0	0
LTU	0	0	0	0	0	0	0	0	0.275	0	0	0	0	0	0	0	0	0	0	0	0	0	0	0	0	0	0	0	0	0	0	0	0	0	0	0	0	0	0	0	0	0	0	0	0.012	0	0	0	0
LUX	0	0	0	0	0	0	0	0	0	0	0	0	0	0	0	0	0	0	0	0	0	61	0	0	0	0	0	0	0	0	0	0	0	0	0	0	0	0	0	0	0	0	0	0	0.003	0	0	0	0
MDG	0	0	0	0	0	0	0	0	0	0	0	0	0	0	0	0	0	0	0	0	0	0	0	0	0	0	0	0	0	0	0	0	0	0	0	0	0	0	0	0	0	0	0	0	0	0	0	0	0
MYS	0	0	320	0	0	0	0	0	0	0	0	0	6284.74	0	0	0	0	0	0	0	0	9258.85	16.101	0	0	0	0	0	0	0	0	2211.08	0	0	0.464	0	0	0	0	0	0	0	0	0	0.008	0	0	0	0
MLT	0	0	0	0	0	0	0	0	0	0	0	0	0	0	0	0	0	0	0	0	0	0	0	0	0	0	0	0	0	0	0	0	0	0	0	0	0	0	0	0	0	0	0	0	0	0	0	0	0
MEX	0	0	0	0	0	0	0	0	0	0	0	0	0	0	0	0	0	0	0.02	0	0	0	0	0	0.45	0	0	0	0	0	0	0	0	0	0	0	0	0	0	0	0	0	0	0	0	0	0	0	0
OMN	0	0	0	0	0	0	0	0	0	0	0	0	0	0	0	0	0	0	0	0	0	0	0	0	0	0	0	0	0	0	0	0	0	0	0	0	0	0	0	0	0	0	0	0	0	0	0	0	0
NAM	0	0	0	0	0	0	0	0	0	0	0	0	0	0	0	0	0	0	0	0	0	0	0	0	0	0	0	0	0	0	0	0	0	0	0	0	0	0	0	0	0	0	0	0	0	0	0	0	0
NLD	0	0	4.378	585.607	0	0.485	0	0	0	0	0	0	0.115	0	0.058	820.196	1.078	0	0	0.024	0.224	51.806	3596.62	0.142	0	0	1847.46	0	0.652	0	429.497	0	0	0	0.473	0.032	0.236	47.205	0	0	0.021	0	0	0	0	0	0.855	0	0.038
NZL	0	0	0	0	0	0	0	0	0	0	0	0	0	0	0	0	0	0	0	0	0	0	0	0	0	0	0	0	0	0	0	0	0	0	0	0	0	0	0	0	0	0	0	0	0	0	0	0	0
NOR	0	0	0	0.002	0.001	0	0	0	0	0.099	0	0	0.004	0	0	0.005	0	0	0	0.005	0	0.002	0.119	0	0	0	0	0	18.192	0	0.003	0	0	0	0.041	0	0	0	0	0	0	0	0	0	2.264	0	0	0	0
PAK	0	0	0	0	0	0	0	0	0	0	0	0	0	0	0	0	0	0	0	0	0	0	0	0	0	0	0	0	0	0	0	0	0	0	0	0	0	0	0	0	0	0	0	0	0	0	0	0	0
PER	0	0	0	0	0	0	0	0	0	0	0	0.1	0	0	0	0	0	0	0	0	0	0	0	0	0	0	0	0	0	0	0	0	0	0	0	0	0	0	0	0	0	0	0	0	0	0	0	0	0
PHL	0	0	0	0	0	0	0	0	0	0	0	0	0	0	0	0	0	0	0	0	0	0	0	0	0	0	0	0	0	0	0	29.955	0	0	0	0	0	0	0	0	0	0	0	0	0	0	0	0	0
POL	0	0	0	5.161	0	0	0	0	0.104	0	0	0	0	0	0	0.01	0	0	0	0	0	5.24	7.057	0	0	0	0	0	0	0	0	0	0	0	0	0	0.006	0	0	0	0	0	0	0	22.688	0	0.401	0	0
PRT	0	0	0	0.018	0	0	0	0	0	0	0	0	0	0	0	0	0	0	0	0	0	0.44	0	0	0	0	0	0	0	0	0	0	0	0	0	0	0.006	0	0	0	0	0	0	0	0.004	0	0	0	0
ROU	0	0	0	0	0	0.328	0	0	0	0	0	0	0	0	0	0	0	0	0	0	0	0	0	0.005	0	0	0	0	0	0	0	0	0	0	0	0	0	0	0	0	0	0	0	0	0.005	0	0	0	0
RUS	0	0	0	0	0.136	0	0	0	0	0.778	0	0	97.719	0	0	0.011	0	0	0	4511.41	0.009	0.007	0.877	0	0	0	0	0.004	0	0	0	0.222	31.925	0	0.079	0	0	0	0	0	0	0	0	0	0	0	0.008	0	0
SAU	0	0	0	0	0	0	0	0	0	0	0	0	0	0	0	0	0	0	0	0	0	0	0	0	0	0	0	0	0	0	0	0	0	0	0	0	0	0	0	0	0	0	0	0	0	0	0	0	0
SRB	0	0	0	0	0	0	0	0	0	0	0	0	0	0	0	0	0	0	0	0	0	0	0	0	0	0	0	0	0	0	0	0	0	0	0	0	0	0	0	0	0	0	0	0	0	0	0	0	0
IND	0.009	0.5	0.174	0.142	8.39	0	0	0	0.009	0.013	0.411	0	528.812	0.042	0	0.006	0	0	0	0	0	0.488	4.563	0.004	0	0	0	0.02	0	0.031	128.081	1911.57	0	26.004	94.866	0	0.2	0	0	0.015	0	0	0	0	0.001	0	0	0	0.165
SGP	0	0	0	0	0	0	0	0	0	0	0	0	3.219	0	0	0	0	0	0	0	0	0	0	0	0	0	0	0.024	0	0	0	0	0	0	0.14	0	0	0	0	36.124	0	0	0	0	0.487	0	0	0	0
SVK	0	0	0	0.001	0	0	0	0	0	0	0	0	0	0	0	0	0	0	0	0	0	0.002	0.01	0.001	0	0	0	0	0	0	0	0	0	0	0	0	0.001	0	0	0	0	0	0	0	0.007	0	0	0	0
VNM	0	0	0	0	0	0	0	0	0	1.75	0	0	3612.66	0	0	0	0	0	0	0.02	0	0	0	0	0	0	0	0	0	0	0	251.218	0	0	0	0	0	0	0	0	0	0	0	0	0	0	0	0	0
SVN	0	0	0.012	0	0	0	0	0	0	0	0	0	0.025	0	0.001	0.001	0	0	0	0	0	0	0.005	0	0	0	0.01	0	0	0	10	0	0	0	0	0	0	0	0	0	0	0	0	0	0.005	0	0	0	0
ZAF	0	3.203	0	0	0	0	0	0	0	0	0	0	0	0	0	0	0	0	0	0	0	0	4.4	0	0	0	0	0	0	0	0	0	0	0	0	0	0	0	0.001	0	0	0	0	0.454	0.001	0	0	0	0
ESP	0	0	0	0.758	0.047	0	0	0	0	0	0	0.102	0.006	0.038	0	0.007	0	0	0	0	0.009	32.108	0.757	0.062	0	0	0	0	0	0	1.166	0	0	0	0.021	0	0	0	0	0.026	0	0	0	0	1.993	0	0	0.001	0.009
SWE	0	0	0	0	0	0	0	0	0	0	0	0	0	0	0	0	0	0	0	0	0.022	0	0	0	0	0	0	0	0	0	0	0	0	0	0	0	0	0	0	0	0	0	0	0	0.012	0	0.001	0	0
CHE	0	0	0	0	0.122	0.01	0	0	0	0.575	0	0	1.312	0	0	0.006	0	0	0	0	0	0.064	0.583	0	0	0	0.065	0	0	0.202	1.019	0	0	0	0.055	0	0	0	0	0	0	0	0	0	0.001	0	0.001	0	0.001
THA	0	0	0	0	0	0	0.027	0	0	0	0	0	44.7	0	0	0	0	0	0	0	0	0.002	0.001	0	0	0	0	0	0	0	0	1.831	0	0	0	0	0	0.002	0	0	0	0	0	0	0	0	0	0	0
ARE	0	0	0	0	0	0	0	0	0	0	50	0	0	0	0	0	0	0	0	0	0	0.026	0	0	0	0	0	0	0	0	0	0	0	0	0	0	0	0	0	0	0	0	0	0	0	0	0	0.006	0
TUR	0	0.005	0	0	0	19.001	0	0	0	0	0	0	0	0	0	0	0.001	0	0	0	0	0.003	0.008	0	0	0	0	0	0	0.004	0.003	0	0	0	0.15	0	0	0	0	0.001	0	0	0	0	0.006	0	0	0	0
UGA	0	0	0	0	0	0	0	0	0	0	0	0	0	0	0	0	0	0	0	0	0	0	0	0	0	0	0	0	0	0	0	0	0	0	0	0	0	0	0	0	0	0	0	0	0	0	0	0	0
UKR	0	0	0	0	0	0	0	0	0	0	0	0	0.004	0	0	0	0	0	0	0	0	0	0	0	0	0	0	0	0	0	0	0	0	0	0	0	0	0	0	0	0	0	0	0	0	0	0	0	0
MKD	0	0	0	0	0	0	0	0	0	0	0	0	0	0	0	0	0	0	0	0	0	0	0	0	0	0	0	0	0	0	0	0	0	0	0	0	0	0	0	0	0	0	0	0	0	0	0	0	0
GBR	0.02	2.989	12.215	0.617	0.603	0	0	0	0.3	0.396	0	0	8.041	0.5	0.07	0.045	0.005	0	0.008	0	0.054	10.756	27.36	1.072	0	0	0.201	0.022	0.129	0.126	8.986	0.319	0	1	0.895	0.02	0.242	0	0	0.14	0.875	0	0	0	0.852	0	0.461	0	0.29
USA	0	14.817	6.889	0.058	52.572	0.313	0	0	0	655.541	0	1.089	7229.48	0	0.06	2.367	16.008	0.059	0.003	197.698	27.355	38.116	89.407	0	0.72	0	0.069	0	0.295	0.596	2.33	70.371	0.001	0.027	19.617	0.061	0.067	0.056	0	3.097	0	46.849	0	0	13.272	0	0.057	0.001	0.008
URY	0	0	0	0	0	0	0	0	0	0	0	0	0	0	0	0	0	0	0	0	0	0	0	0	0	0	0	0	0	0	0	0	0	0	0	0	0	0	0	0	0	0	0	0	0	0	0	0	0
UZB	0	0	0	0	0	0	0	0	0	0	0	0	0	0	0	0	0	0	0	0	0	0	0	0	0	0	0	0	0	0	0	0	0	0	0	0	0	0	0	0	0	0	0	0	0	0	0	0	0
MNG	0	0	0	0	0	0	0	0	0	0	0	0	0	0	0	0	0	0	0	0	0	0	0	0	0	0	0	0	0	0	0	0	0	0	0	0	0	0	0	0	0	0	0	0	0	0	0	0	0
ROA	0	0	0	7.353	0.002	0	0	0	0	0	0.06	0	413.739	0	0	0.002	0	0	0	0	0.001	0.744	4.355	0	0	0	0	0	0	0	0	1015.54	0	0	61.737	0	0	0	0	0.54	0	0	0	0	0.001	0	0	0	0
[truncated: 28 more columns]
