# Supplementary material for: Exploring the divergence of rare earth trade networks with a global simulation model
Source: iScience. 2025 Sep 27;28(11):113658. doi: 10.1016/j.isci.2025.113658 (PMC12554209; doi:10.1016/j.isci.2025.113658)
Supplement: Table S3. Rare earth trade network data for each scenario [file mmc3.xlsx]

## Sheet: Sheet1
Simulated global rare earth (HS2846) trade flows under scenario ERS-1
Note 1:Volume of the trade flow (in tonnes)
Note 2:Column A lists exporters, and row 4 lists importers. For example, C17 shows the export volume from China to Australia.
	ARG	AUS	AUT	BEL	BRA	BGR	MMR	BDI	BLR	CAN	LKA	CHL	CHN	COL	HRV	CZE	DNK	DOM	SLV	EST	FIN	FRA	DEU	GRC	GTM	HND	HUN	IDN	IRL	ISR	ITA	JPN	KAZ	KEN	KOR	LVA	LTU	LUX	MDG	MYS	MLT	MEX	OMN	NAM	NLD	NZL	NOR	PAK	PER
ARG	0	0	0	0	0	0	0	0	0	0	0	0	0	0	0	0	0	0	0	0	0	0.0176394	293.434	0	0	0	0	0	0	0	0	0	0	0	0	0	0	0	0	0	0	0	0	0	0	0	0	0	0
AUS	0	0	0.00100912	0	0	0	0	0	0	0	0	0	51.6487	0	0	0	0	0	0	0	0.0427562	0.000989802	0	0	0	0	0	0.0344223	0	0	0	0	0	0	0	0	0	0	0	0	0	0	0	0	0.00312748	0	0	0	0
AUT	0.00612732	0.00198774	0	10.0147	0.498688	0	0	0	0	3.18131	0	0	3.78857	0	0.00534111	52.1384	20.2089	0	0.0307647	0.00102368	5.37069	152.139	183.13	0.000855954	0.000969174	0	2.36844	1.44651	0	0.542983	240.541	15.9173	0	0	3.98019	0.0124856	66.1827	0	0	13.1134	0	0	0	0	2.49517	0	1.09814	0	10.1492
BEL	0	0.000991248	0.0470931	0	0.00627096	0.0157277	0	0	0.000879323	0.0983329	0	0	0.0409554	0	0.00213081	0.025092	0.0171323	0	0	0.00408393	0.0121051	1.20401	0.685694	0.0204887	0	0	0.0300308	0	0.0241519	0.0324485	0.104211	0.0268742	0	0	0.0124798	0.00830178	0.00714937	0.0172496	0	0.00781681	0.00103678	0	0	0	0.160759	0	0.00300066	0.000273725	0
BRA	0	0	0	0	0	0	0	0	0	0	0	0	0	0.292562	0	0	0	0	0	0	0	0	0	0	0	0	0	0	0	0	0	0	0	0	0	0	0	0	0	0	0	0	0	0	0	0	0	0	0
BGR	0	0	0	0	0	0	0	0	0	0	0	0	0	0	0	0	0	0	0	0	0	0	0	0	0	0	0.0037395	0	0	0	0	0	0	0	0	0	0	0	0	0	0	0	0	0	0.00210087	0	0	0	0
MMR	0	0	0	0	0	0	0	0	0	0	0	0	24005.1	0	0	0	0	0	0	0	0	0	0	0	0	0	0	0	0	0	0	0	0	0	0	0	0	0	0	0	0	0	0	0	0	0	0	0	0
BDI	0	0	0	0	0	0	0	0	0	0	0	0	0	0	0	0	0	0	0	0	0	0	0	0	0	0	0	0	0	0	0	0	0	0	0	0	0	0	0	0	0	0	0	0	0	0	0	0	0
BLR	0	0	0	0	0	0	0	0	0	0	0	0	0	0	0	0	0	0	0	0	0	0	0	0	0	0	0	0	0	0	0	0	0	0	0	0	0	0	0	0	0	0	0	0	0	0	0	0	0
CAN	0	0.0195165	0	0.409622	1.80939	0	0	0	0	0	0	0.00196848	0.0759095	0	0	0.00495101	0	0	0	0.00402038	0.00794451	0.111697	0.83946	0	0	0	0	0	0	0.176561	0.0998417	5.14835	0	0	0.000756792	0	0	0	0	4.48656	0	0	0	0	0.717364	0	0	0	0
LKA	0	0	0	0	0	0	0	0	0	0	0	0	0	0	0	0	0	0	0	0	0	0	0	0	0	0	0	0	0	0	0	0	0	0	0	0	0	0	0	0	0	0	0	0	0	0	0	0	0
CHL	0	0	0	0	0	0	0	0	0	0	0	0	0	0	0	0	0	0	0	0	0	0	0	0	0	0	0	0	0	0	0	0	0	0	0	0	0	0	0	0	0	0	0	0	0	0	0	0	0
CHN	0.231509	93.6869	4.23212	13.8391	634.408	0.0176822	8.71463	0	0.270789	122.2	2.31135	0.0784385	0	1.21549	0	8.00305	0.277835	0.345806	0	0	0.231508	282.08	678.685	0.622816	0.149545	0	10.802	86.9191	0.228736	0.110275	424.726	3826.29	0.0382315	0	666.359	0	0	0.00148797	0	132.826	0	17.7752	0	0	4453.67	2.50511	73.0965	9.11419	0.980539
COL	0	0	0	0	0	0	0	0	0	0	0	0	0	0	0	0	0	0	0	0	0	0.00524771	0	0	0	0	0	0	0	0	0	0	0	0	0	0	0	0	0	0	0	0	0	0	0	0	0	0	0.076159
HRV	0	0	0	0	0	0	0	0	0	0	0	0	0	0	0	0	0	0	0	0	0	0	0	0	0	0	0	0	0	0	0	0	0	0	0	0	0	0	0	0	0	0	0	0	0.00412475	0	0	0	0
CZE	0	0.0420877	0	0.0131092	0	0	0	0	0	0	0	0	0.167971	0	0.00791636	0	0	0	0	0	0.535391	0.064233	4.74645	0	0	0	0.0388174	0	0	0	1.40743	0.00343114	0	0	0	0	0.0856465	0	0	0	0	0	0	0	0.0123491	0	0.00127406	0	0
DNK	0	0	0	0	0	0	0	0	0	0	0.012992	0.011909	0	0	0	0	0	0	0	0	0.621819	0	0	0	0	0	0	0	0	0	0	0	0	0	0	0	0	0	0	0	0	0	0	0	0.0220462	0	0.00357422	0	0
DOM	0	0	0	0	0	0	0	0	0	0	0	0	0	0	0	0	0	0	0	0	0	0	0	0	0	0	0	0	0	0	0	0	0	0	0	0	0	0	0	0	0	0	0	0	0	0	0	0	0
SLV	0	0	0	0	0	0	0	0	0	0	0	0	0	0	0	0	0	0	0	0	0	0	0	0	0	0	0	0	0	0	0	0	0	0	0	0	0	0	0	0	0	0	0	0	0	0	0	0	0
EST	0	0	134.197	0	0	0	0	0	0	0	0	0	103.144	0	0	0.181116	0	0	0	0	0	0.0260899	297.356	0	0	0	2.8722	0	0	0	0	693.567	0	0	0	0	0	0	0	0	0	0	0	0	60.6389	0	0	0	0
FIN	0	0.00101281	0	0	0	0	0	0	0	0	0	0	0.117547	0	0	0	0	0	0	0	0	0	0	0	0	0	0	0	0	0	0	0	0	0	0	0.17919	0	0	0	0.612041	0	0	0	0	0.00540315	0	0.104242	0	0
FRA	1.67692	0.00107228	0.119605	30.807	6.6217	0.171268	0	0.00481969	0	2.75965	0	0.00108153	57.0571	0	0.367647	2.10296	0.114467	0	0	0	2.0144	0	222.635	0.080343	0	0	5.11975	0	0.168732	0.30164	95.6176	2652.27	0	0	583.181	0.187466	0.134789	0.0856152	0.00453511	1.38118	0.0650491	2.36722	0	0	23.917	0	0.0253184	0	0
DEU	0.0529108	0.117841	68.9352	2.29765	0.459584	0.5384	0	0	0.0118591	0.610176	0	0.562327	3.96567	0.0271245	0.0127722	3.99725	0.267804	0.000785265	0.013283	0.0122396	0.489771	15.3465	0	0.0409367	0.0405576	0	0.288885	0.14485	0.064341	4.55226	1.21118	3.12974	0.0143398	0.0385464	2.13153	0.0964124	0.0520365	16.7895	0	1.54563	0	0.144476	0.00609071	0	1.68207	0	0.157678	0.092974	0.295045
GRC	0	0	0	0	0	0	0	0	0	0	0	0	0	0	0	0	0	0	0	0	0	0	0	0	0	0	0	0	0	0	0	0	0	0	0	0	0	0	0	0	0	0	0	0	0.0164042	0	0	0	0
GTM	0	0	0	0	0	0	0	0	0	0	0	0	0	0	0	0	0	5.39574	15.7296	0	0	0	0	0	0	0.00105044	0	0	0	0	0	0	0	0	0	0	0	0	0	0	0	0	0	0	0	0	0	0	0
HND	0	0	0	0	0	0	0	0	0	0	0	0	0	0	0	0	0	0	0	0	0	0	0	0	0	0	0	0	0	0	0	0	0	0	0	0	0	0	0	0	0	0	0	0	0	0	0	0	0
HUN	0	0	0	0	0	0	0	0	0	0	0	0	0	0	0	0	0	0	0	0	0	0	24.682	0	0	0	0	0	0	0	0	0	0	0	0	0	0	0	0	0	0	0	0	0	0.00619594	0	0	0	0
IDN	0	0	0	0	0	0	0	0	0	0	0	0	0	0	0	0	0	0	0	0	0	0	0	0	0	0	0	0	0	0	0	0.0348202	0	0	0	0	0	0	0	0	0	0	0	0	0	0	0	0	0
IRL	0	0	0	0	0	0	0	0	0	0	0	0	0	0	0	0.0022122	0	0	0	0	0	0.00113237	0	0	0	0	0	0.0396495	0	0	0.0374926	0	0	0	0.000968949	0	0	0	0	0	0	0	0	0	0.00591896	0	0	0	0
ISR	0	0	0	0.00185285	0	0	0	0	0	0	0	0	0	0	0	0	0	0	0	0	0	0.00293592	0	0	0	0	0	0	0	0	0	0	0	0	0	0	0	0	0	0	0	0	0	0	3.17874	0	0	0	0
ITA	0	0	0.0406583	0.000967399	20.321	0	0	0	0	0.115185	0	0	0.0570716	0	0	0.59132	0	0.0888496	0	0.00519845	0.0236266	0.212076	7.73063	0.00260801	0	0	0	0	0.00204953	0	0	43.2218	0	0	0	0	0.0020801	0	0.0181441	0	0	100.02	0	0	0.00861601	0	0	0	0
JPN	4.08443	0.0397504	1.15157	0.00952401	1.13319	0	0	0	0	18.3642	1.51102	0	571.642	0	0	1.19498	0.243491	0	1.30428	3.45046	2.10051	255.162	427.632	0	0.000969067	0	0	5.85045	0	0	4.19115	0	0	0	372.595	0	0	0	0	66.3421	0	11.1732	0	0	0.00106031	0	0	0	0
KAZ	0	0	0	0	0	0	0	0	0	0	0	0	807.088	0	0	0	0	0	0	0	0	0	0.437055	0	0	0	0	0	0	0	0	0	0	0	0	0	0	0	0	0	0	0	0	0	0	0	0	0	0
KEN	0	0	0	0	0	0	0	0	0	0	0	0	0	0	0	0	0	0	0	0	0	0	0	0	0	0	0	0	0	0	0	0	0	0	0	0	0	0	0	0	0	0	0	0	0	0	0	0	0
KOR	0.02519	0.0196123	0	0	0	0	0	0	0	0	0	0	48.1918	0	0	0	0	0	0	0.159585	0	0.0208657	77.9039	0	0	0	0	0.000567118	0	0	0.343338	2.43147	0	0	0	0	0	0	0	0.0239063	0	0	0	0	0.114044	0	1.69618	0.000812364	0
LVA	0	0	0	0	0	0	0	0	0.0122327	0	0	0	0	0	0	0	0	0	0	0	0	0	0.00130927	0	0	0	0	0	0	0	0	0	0	0	0	0	0	0	0	0	0	0	0	0	0.00588528	0	0	0	0
LTU	0	0	0	0	0	0	0	0	0.116378	0	0	0	0	0	0	0	0	0	0	0	0	0	0	0	0	0	0	0	0	0	0	0	0	0	0	0	0	0	0	0	0	0	0	0	0.0122161	0	0	0	0
LUX	0	0	0	0	0	0	0	0	0	0	0	0	0	0	0	0	0	0	0	0	0	60.8227	0	0	0	0	0	0	0	0	0	0	0	0	0	0	0	0	0	0	0	0	0	0	0.00314924	0	0	0	0
MDG	0	0	0	0	0	0	0	0	0	0	0	0	0	0	0	0	0	0	0	0	0	0	0	0	0	0	0	0	0	0	0	0	0	0	0	0	0	0	0	0	0	0	0	0	0	0	0	0	0
MYS	0	0	329.641	0	0	0	0	0	0	0	0	0	6464.28	0	0	0	0	0	0	0	0	9366.55	17.5036	0	0	0	0	0	0	0	0	1762.59	0	0	0.366257	0	0	0	0	0	0	0	0	0	0.00851359	0	0	0	0
MLT	0	0	0	0	0	0	0	0	0	0	0	0	0	0	0	0	0	0	0	0	0	0	0	0	0	0	0	0	0	0	0	0	0	0	0	0	0	0	0	0	0	0	0	0	0	0	0	0	0
MEX	0	0	0	0	0	0	0	0	0	0	0	0	0	0	0	0	0	0	0.0205846	0	0	0	0	0	0.437719	0	0	0	0	0	0	0	0	0	0	0	0	0	0	0	0	0	0	0	0	0	0	0	0
OMN	0	0	0	0	0	0	0	0	0	0	0	0	0	0	0	0	0	0	0	0	0	0	0	0	0	0	0	0	0	0	0	0	0	0	0	0	0	0	0	0	0	0	0	0	0	0	0	0	0
NAM	0	0	0	0	0	0	0	0	0	0	0	0	0	0	0	0	0	0	0	0	0	0	0	0	0	0	0	0	0	0	0	0	0	0	0	0	0	0	0	0	0	0	0	0	0	0	0	0	0
NLD	0	0	4.3839	544.142	0	0.497394	0	0	0	0	0	0	0.115843	0	0.0604405	807.652	1.0626	0	0	0.0239671	0.221015	50.8598	3710.79	0.118571	0	0	1712.35	0	0.64176	0	390.879	0	0	0	0.353543	0.03248	0.235758	46.8494	0	0	0.0212957	0	0	0	0	0	0.501877	0	0.0362282
NZL	0	0	0	0	0	0	0	0	0	0	0	0	0	0	0	0	0	0	0	0	0	0	0	0	0	0	0	0	0	0	0	0	0	0	0	0	0	0	0	0	0	0	0	0	0	0	0	0	0
NOR	0	0	0	0.00188248	0.00123641	0	0	0	0	0.0945791	0	0	0.00406771	0	0	0.00497851	0	0	0	0.00505787	0	0.00199043	0.12573	0	0	0	0	0	18.1384	0	0.00276565	0	0	0	0.0314146	0	0	0	0	0	0	0	0	0	2.37239	0	0	0	0
PAK	0	0	0	0	0	0	0	0	0	0	0	0	0	0	0	0	0	0	0	0	0	0	0	0	0	0	0	0	0	0	0	0	0	0	0	0	0	0	0	0	0	0	0	0	0	0	0	0	0
PER	0	0	0	0	0	0	0	0	0	0	0	0.100024	0	0	0	0	0	0	0	0	0	0	0	0	0	0	0	0	0	0	0	0	0	0	0	0	0	0	0	0	0	0	0	0	0	0	0	0	0
PHL	0	0	0	0	0	0	0	0	0	0	0	0	0	0	0	0	0	0	0	0	0	0	0	0	0	0	0	0	0	0	0	26.076	0	0	0	0	0	0	0	0	0	0	0	0	0	0	0	0	0
POL	0	0	0	4.8883	0	0	0	0	0.0455885	0	0	0	0	0	0	0.010011	0	0	0	0	0	5.24967	7.54289	0	0	0	0	0	0	0	0	0	0	0	0	0	0.00610976	0	0	0	0	0	0	0	23.9239	0	0.239935	0	0
PRT	0	0	0	0.017058	0	0	0	0	0	0	0	0	0	0	0	0	0	0	0	0	0	0.44106	0	0	0	0	0	0	0	0	0	0	0	0	0	0	0.00611301	0	0	0	0	0	0	0	0.00422013	0	0	0	0
ROU	0	0	0	0	0	0.33678	0	0	0	0	0	0	0	0	0	0	0	0	0	0	0	0	0	0.00417996	0	0	0	0	0	0	0	0	0	0	0	0	0	0	0	0	0	0	0	0	0.00517846	0	0	0	0
RUS	0	0	0	0	0.163521	0	0	0	0	0.716263	0	0	98.0571	0	0	0.0107831	0	0	0	4481.75	0.00883381	0.00683425	0.896165	0	0	0	0	0.00221737	0	0	0	0.169013	30.9611	0	0.0584576	0	0	0	0	0	0	0	0	0	0	0	0.00467147	0	0
SAU	0	0	0	0	0	0	0	0	0	0	0	0	0	0	0	0	0	0	0	0	0	0	0	0	0	0	0	0	0	0	0	0	0	0	0	0	0	0	0	0	0	0	0	0	0	0	0	0	0
SRB	0	0	0	0	0	0	0	0	0	0	0	0	0	0	0	0	0	0	0	0	0	0	0	0	0	0	0	0	0	0	0	0	0	0	0	0	0	0	0	0	0	0	0	0	0	0	0	0	0
IND	0.011018	0.595717	0.21411	0.162142	13.975	0	0	0	0.00475607	0.0184324	0.497368	0	619.989	0.038074	0	0.00705706	0	0	0	0	0	0.595894	6.88548	0.00410441	0	0	0	0.0148234	0	0.0381035	143.242	1944.29	0	38.9029	105.432	0	0.24552	0	0	0.0211735	0	0	0	0	0.00127122	0	0	0	0.193308
SGP	0	0	0	0	0	0	0	0	0	0	0	0	3.34798	0	0	0	0	0	0	0	0	0	0	0	0	0	0	0.0142244	0	0	0	0	0	0	0.113767	0	0	0	0	36.8324	0	0	0	0	0.526149	0	0	0	0
SVK	0	0	0	0.000940658	0	0	0	0	0	0	0	0	0	0	0	0	0	0	0	0	0	0.00198913	0.0105535	0.000845306	0	0	0	0	0	0	0	0	0	0	0	0	0.0010113	0	0	0	0	0	0	0	0.00733062	0	0	0	0
VNM	0	0	0	0	0	0	0	0	0	1.6732	0	0	3674.88	0	0	0	0	0	0	0.0202394	0	0	0	0	0	0	0	0	0	0	0	196.169	0	0	0	0	0	0	0	0	0	0	0	0	0	0	0	0	0
SVN	0	0	0.0128227	0	0	0	0	0	0	0	0	0	0.0264173	0	0.00111202	0.00104143	0	0	0	0	0	0	0.00581555	0	0	0	0.00961303	0	0	0	9.71174	0	0	0	0	0	0	0	0	0	0	0	0	0	0.00551952	0	0	0	0
ZAF	0	3.35838	0	0	0	0	0	0	0	0	0	0	0	0	0	0	0	0	0	0	0	0	5.24516	0	0	0	0	0	0	0	0	0	0	0	0	0	0	0	0.00110865	0	0	0	0	0.52125	0.00111872	0	0	0	0
ESP	0	0	0	0.729074	0.0600846	0	0	0	0	0	0	0.103251	0.00619963	0.0290173	0	0.00710124	0	0	0	0	0.00919206	32.6952	0.832402	0.0535891	0	0	0	0	0	0	1.09844	0	0	0	0.0167751	0	0	0	0	0.0260421	0	0	0	0	2.13413	0	0	0.000277138	0.00888181
SWE	0	0	0	0	0	0	0	0	0	0	0	0	0	0	0	0	0	0	0	0	0.0231178	0	0	0	0	0	0	0	0	0	0	0	0	0	0	0	0	0	0	0	0	0	0	0	0.0132205	0	0.000625145	0	0
CHE	0	0	0	0	0.153507	0.0105071	0	0	0	0.562218	0	0	1.34541	0	0	0.00603298	0	0	0	0	0	0.0644639	0.629008	0	0	0	0.0610718	0	0	0.205281	0.950125	0	0	0	0.0430727	0	0	0	0	0	0	0	0	0	0.00105984	0	0.000601389	0	0.000976758
THA	0	0	0	0	0	0	0.0199697	0	0	0	0	0	45.4953	0	0	0	0	0	0	0	0	0.00199286	0.0010588	0	0	0	0	0	0	0	0	1.43126	0	0	0	0	0	0.00201299	0	0	0	0	0	0	0	0	0	0	0
ARE	0	0	0	0	0	0	0	0	0	0	50.0118	0	0	0	0	0	0	0	0	0	0	0.0259497	0	0	0	0	0	0	0	0	0	0	0	0	0	0	0	0	0	0	0	0	0	0	0	0	0	0.00163162	0
TUR	0	0.00512265	0	0	0	20.5917	0	0	0	0	0	0	0	0	0	0	0.00104162	0	0	0	0	0.00312233	0.00913814	0	0	0	0	0	0	0.00419862	0.0028851	0	0	0	0.124677	0	0	0	0	0.00104381	0	0	0	0	0.00655881	0	0	0	0
UGA	0	0	0	0	0	0	0	0	0	0	0	0	0	0	0	0	0	0	0	0	0	0	0	0	0	0	0	0	0	0	0	0	0	0	0	0	0	0	0	0	0	0	0	0	0	0	0	0	0
UKR	0	0	0	0	0	0	0	0	0	0	0	0	0.0040553	0	0	0	0	0	0	0	0	0	0	0	0	0	0	0	0	0	0	0	0	0	0	0	0	0	0	0	0	0	0	0	0	0	0	0	0
MKD	0	0	0	0	0	0	0	0	0	0	0	0	0	0	0	0	0	0	0	0	0	0	0	0	0	0	0	0	0	0	0	0	0	0	0	0	0	0	0	0	0	0	0	0	0	0	0	0	0
GBR	0.020648	3.00319	12.6756	0.594129	0.772224	0	0	0	0.133695	0.39635	0	0	8.31548	0.38224	0.075594	0.0456955	0.00510753	0	0.0082937	0	0.055215	10.9659	30.1483	0.927626	0	0	0.190069	0.0129006	0.131584	0.129587	8.47497	0.256863	0	1.26162	0.716505	0.0210371	0.25053	0	0	0.140545	0.91954	0	0	0	0.913368	0	0.280428	0	0.286517
USA	0	14.5361	6.9801	0.0545324	64.8913	0.324806	0	0	0	624.874	0	1.07757	7345.95	0	0.0632662	2.35461	15.9665	0.0458992	0.00303676	199.768	27.3106	37.8898	94.2736	0	0.6888	0	0.0643787	0	0.29381	0.597848	2.14565	54.839	0.00100461	0.0332601	14.9992	0.0626494	0.0677252	0.0562373	0	2.9641	0	49.9143	0	0	13.8923	0	0.0338553	0.000270907	0.00771744
URY	0	0	0	0	0	0	0	0	0	0	0	0	0	0	0	0	0	0	0	0	0	0	0	0	0	0	0	0	0	0	0	0	0	0	0	0	0	0	0	0	0	0	0	0	0	0	0	0	0
UZB	0	0	0	0	0	0	0	0	0	0	0	0	0	0	0	0	0	0	0	0	0	0	0	0	0	0	0	0	0	0	0	0	0	0	0	0	0	0	0	0	0	0	0	0	0	0	0	0	0
MNG	0	0	0	0	0	0	0	0	0	0	0	0	0	0	0	0	0	0	0	0	0	0	0	0	0	0	0	0	0	0	0	0	0	0	0	0	0	0	0	0	0	0	0	0	0	0	0	0	0
ROA	0	0	0	7.32664	0.00269994	0	0	0	0	0	0.0633607	0	438.769	0	0	0.00209165	0	0	0	0	0.00105806	0.78647	5.11117	0	0	0	0	0	0	0	0	856.956	0	0	52.7857	0	0	0	0	0.580456	0	0	0	0	0.00110931	0	0	0	0
	6.10875	115.429	562.631	615.31	745.277	22.5043	8.7346	0.00481969	0.596177	775.664	54.4079	1.93657	44352.7	1.98451	0.59622	878.343	38.1649	5.87708	17.1098	4685.21	39.0796	10273.4	6099.91	1.87696	1.31856	0.00105044	1734.2	94.4797	19.6936	6.69118	1324.79	12084.8	31.0147	40.2363	1803.3	0.600023	67.2771	63.8016	0.0237879	260.904	1.00692	181.395	0.00609071	0.52125	4590.5	2.50511	77.2479	9.21043	12.0346
Simulated global rare earth (HS2846) trade flows under scenario ERS-2
	ARG	AUS	AUT	BEL	BRA	BGR	MMR	BDI	BLR	CAN	LKA	CHL	CHN	COL	HRV	CZE	DNK	DOM	SLV	EST	FIN	FRA	DEU	GRC	GTM	HND	HUN	IDN	IRL	ISR	ITA	JPN	KAZ	KEN	KOR	LVA	LTU	LUX	MDG	MYS	MLT	MEX	OMN	NAM	NLD	NZL	NOR	PAK	PER
ARG	0	0	0	0	0	0	0	0	0	0	0	0	0	0	0	0	0	0	0	0	0	0.0186428	294.419	0	0	0	0	0	0	0	0	0	0	0	0	0	0	0	0	0	0	0	0	0	0	0	0	0	0
AUS	0	0	0.000795425	0	0	0	0	0	0	0	0	0	47.9358	0	0	0	0	0	0	0	0.0289768	0.00110183	0	0	0	0	0	0.0643689	0	0	0	0	0	0	0	0	0	0	0	0	0	0	0	0	0.00311602	0	0	0	0
AUT	0.00391825	0.00199704	0	9.28969	0.401333	0	0	0	0	2.46131	0	0	3.37436	0	0.0038212	51.489	14.5674	0	0.0209827	0.00103715	3.44188	159.624	181.422	0.00103981	0.000712825	0	2.08048	2.50483	0	0.540244	259.363	17.472	0	0	4.08736	0.0107756	64.8383	0	0	13.1988	0	0	0	0	2.35083	0	1.90064	0	10.5456
BEL	0	0.000974394	0.0343443	0	0.00487974	0.014941	0	0	0.00229645	0.072761	0	0	0.0358963	0	0.00149155	0.0243178	0.0120831	0	0	0.00404837	0.00759035	1.2344	0.652506	0.0243525	0	0	0.0260585	0	0.0234663	0.0315566	0.109941	0.0286302	0	0	0.0122888	0.00701019	0.006853	0.0172961	0	0.00753189	0.00101734	0	0	0	0.148191	0	0.00508144	0.00107673	0
BRA	0	0	0	0	0	0	0	0	0	0	0	0	0	0.38377	0	0	0	0	0	0	0	0	0	0	0	0	0	0	0	0	0	0	0	0	0	0	0	0	0	0	0	0	0	0	0	0	0	0	0
BGR	0	0	0	0	0	0	0	0	0	0	0	0	0	0	0	0	0	0	0	0	0	0	0	0	0	0	0.00348622	0	0	0	0	0	0	0	0	0	0	0	0	0	0	0	0	0	0.00220058	0	0	0	0
MMR	0	0	0	0	0	0	0	0	0	0	0	0	19622.9	0	0	0	0	0	0	0	0	0	0	0	0	0	0	0	0	0	0	0	0	0	0	0	0	0	0	0	0	0	0	0	0	0	0	0	0
BDI	0	0	0	0	0	0	0	0	0	0	0	0	0	0	0	0	0	0	0	0	0	0	0	0	0	0	0	0	0	0	0	0	0	0	0	0	0	0	0	0	0	0	0	0	0	0	0	0	0
BLR	0	0	0	0	0	0	0	0	0	0	0	0	0	0	0	0	0	0	0	0	0	0	0	0	0	0	0	0	0	0	0	0	0	0	0	0	0	0	0	0	0	0	0	0	0	0	0	0	0
CAN	0	0.0200616	0	0.388765	1.50847	0	0	0	0	0	0	0.00157965	0.0687592	0	0	0.00498676	0	0	0	0.00416755	0.0052092	0.120066	0.867491	0	0	0	0	0	0	0.179926	0.110146	5.83131	0	0	0.000812169	0	0	0	0	4.72725	0	0	0	0	0.691509	0	0	0	0
LKA	0	0	0	0	0	0	0	0	0	0	0	0	0	0	0	0	0	0	0	0	0	0	0	0	0	0	0	0	0	0	0	0	0	0	0	0	0	0	0	0	0	0	0	0	0	0	0	0	0
CHL	0	0	0	0	0	0	0	0	0	0	0	0	0	0	0	0	0	0	0	0	0	0	0	0	0	0	0	0	0	0	0	0	0	0	0	0	0	0	0	0	0	0	0	0	0	0	0	0	0
CHN	0.209773	133.373	4.46983	18.1901	986.478	0.0243268	17.976	0	1.02418	243.274	3.24559	0.0871732	0	2.3888	0	10.3503	0.283784	0.613592	0	0	0.210229	433.672	1544.16	1.07207	0.155852	0	10.464	264.186	0.321858	0.159606	648.926	7356.63	0.0993319	0	1645.27	0	0	0.00216072	0	335.502	0	121.538	0	0	5945.66	3.57701	179.268	51.9213	1.44366
COL	0	0	0	0	0	0	0	0	0	0	0	0	0	0	0	0	0	0	0	0	0	0.00632697	0	0	0	0	0	0	0	0	0	0	0	0	0	0	0	0	0	0	0	0	0	0	0	0	0	0	0.0902368
HRV	0	0	0	0	0	0	0	0	0	0	0	0	0	0	0	0	0	0	0	0	0	0	0	0	0	0	0	0	0	0	0	0	0	0	0	0	0	0	0	0	0	0	0	0	0.00399302	0	0	0	0
CZE	0	0.0404867	0	0.0116432	0	0	0	0	0	0	0	0	0.144895	0	0.00542281	0	0	0	0	0	0.328524	0.0643633	4.34	0	0	0	0.0332763	0	0	0	1.45303	0.00354852	0	0	0	0	0.0803391	0	0	0	0	0	0	0	0.0111401	0	0.00211137	0	0
DNK	0	0	0	0	0	0	0	0	0	0	0.0149952	0.0108788	0	0	0	0	0	0	0	0	0.464131	0	0	0	0	0	0	0	0	0	0	0	0	0	0	0	0	0	0	0	0	0	0	0	0.0241916	0	0.00720504	0	0
DOM	0	0	0	0	0	0	0	0	0	0	0	0	0	0	0	0	0	0	0	0	0	0	0	0	0	0	0	0	0	0	0	0	0	0	0	0	0	0	0	0	0	0	0	0	0	0	0	0	0
SLV	0	0	0	0	0	0	0	0	0	0	0	0	0	0	0	0	0	0	0	0	0	0	0	0	0	0	0	0	0	0	0	0	0	0	0	0	0	0	0	0	0	0	0	0	0	0	0	0	0
EST	0	0	86.6386	0	0	0	0	0	0	0	0	0	87.6495	0	0	0.162955	0	0	0	0	0	0.0232048	187.165	0	0	0	2.56669	0	0	0	0	575.552	0	0	0	0	0	0	0	0	0	0	0	0	49.4845	0	0	0	0
FIN	0	0.00110874	0	0	0	0	0	0	0	0	0	0	0.111527	0	0	0	0	0	0	0	0	0	0	0	0	0	0	0	0	0	0	0	0	0	0	0.168509	0	0	0	0.731387	0	0	0	0	0.00554681	0	0.19659	0	0
FRA	0.934219	0.000938532	0.0776668	24.896	3.81683	0.14487	0	0.00271606	0	1.27613	0	0.000739001	48.6932	0	0.229147	1.90158	0.0718844	0	0	0	1.12467	0	141.64	0.0850289	0	0	4.5901	0	0.145975	0.257161	89.8187	2218.52	0	0	373.627	0.140952	0.115042	0.076438	0.0036741	0.844148	0.0568342	0.80787	0	0	19.631	0	0.0381765	0	0
DEU	0.0355095	0.124252	53.9252	2.23681	0.398475	0.548621	0	0	0.033221	0.521063	0	0.462872	3.66001	0.0394828	0.00958986	4.11534	0.202597	0.001032	0.00950791	0.0130144	0.329411	16.9464	0	0.052191	0.0313064	0	0.26074	0.268047	0.0670556	4.76403	1.37059	3.67065	0.0157458	0.0401251	2.40223	0.0873261	0.0535026	18.0576	0	1.71349	0	0.178805	0.0066319	0	1.66319	0	0.286414	0.39229	0.321741
GRC	0	0	0	0	0	0	0	0	0	0	0	0	0	0	0	0	0	0	0	0	0	0	0	0	0	0	0	0	0	0	0	0	0	0	0	0	0	0	0	0	0	0	0	0	0.0175131	0	0	0	0
GTM	0	0	0	0	0	0	0	0	0	0	0	0	0	0	0	0	0	7.29596	11.5844	0	0	0	0	0	0	0.00121613	0	0	0	0	0	0	0	0	0	0	0	0	0	0	0	0	0	0	0	0	0	0	0
HND	0	0	0	0	0	0	0	0	0	0	0	0	0	0	0	0	0	0	0	0	0	0	0	0	0	0	0	0	0	0	0	0	0	0	0	0	0	0	0	0	0	0	0	0	0	0	0	0	0
HUN	0	0	0	0	0	0	0	0	0	0	0	0	0	0	0	0	0	0	0	0	0	0	24.7922	0	0	0	0	0	0	0	0	0	0	0	0	0	0	0	0	0	0	0	0	0	0.00588142	0	0	0	0
IDN	0	0	0	0	0	0	0	0	0	0	0	0	0	0	0	0	0	0	0	0	0	0	0	0	0	0	0	0	0	0	0	0.0369478	0	0	0	0	0	0	0	0	0	0	0	0	0	0	0	0	0
IRL	0	0	0	0	0	0	0	0	0	0	0	0	0	0	0	0.00210304	0	0	0	0	0	0.00113382	0	0	0	0	0	0.064615	0	0	0.0386799	0	0	0	0.000913957	0	0	0	0	0	0	0	0	0	0.00533566	0	0	0	0
ISR	0	0	0	0.00176572	0	0	0	0	0	0	0	0	0	0	0	0	0	0	0	0	0	0.0031696	0	0	0	0	0	0	0	0	0	0	0	0	0	0	0	0	0	0	0	0	0	0	3.07674	0	0	0	0
ITA	0	0	0.0300404	0.000889521	16.1338	0	0	0	0	0.0875308	0	0	0.0505041	0	0	0.579548	0	0.110287	0	0.00522076	0.015009	0.22045	7.53544	0.00314049	0	0	0	0	0.00201747	0	0	46.8757	0	0	0	0	0.00202003	0	0.0167251	0	0	100.259	0	0	0.00804658	0	0	0	0
JPN	2.14863	0.0328531	0.706109	0.00726765	0.597885	0	0	0	0	7.55288	1.23182	0	467.671	0	0	1.02842	0.144387	0	0.731794	2.87581	1.10738	214.891	244.745	0	0.000586332	0	0	7.12534	0	0	3.71753	0	0	0	213.761	0	0	0	0	36.1532	0	3.08545	0	0	0.000821787	0	0	0	0
KAZ	0	0	0	0	0	0	0	0	0	0	0	0	925.961	0	0	0	0	0	0	0	0	0	0.816411	0	0	0	0	0	0	0	0	0	0	0	0	0	0	0	0	0	0	0	0	0	0	0	0	0	0
KEN	0	0	0	0	0	0	0	0	0	0	0	0	0	0	0	0	0	0	0	0	0	0	0	0	0	0	0	0	0	0	0	0	0	0	0	0	0	0	0	0	0	0	0	0	0	0	0	0	0
KOR	0.0164895	0.0201703	0	0	0	0	0	0	0	0	0	0	43.6687	0	0	0	0	0	0	0.16551	0	0.0224411	80.5804	0	0	0	0	0.00101412	0	0	0.378964	2.75593	0	0	0	0	0	0	0	0.0252143	0	0	0	0	0.10999	0	3.00521	0.0033433	0
LVA	0	0	0	0	0	0	0	0	0.0301866	0	0	0	0	0	0	0	0	0	0	0	0	0	0.00112219	0	0	0	0	0	0	0	0	0	0	0	0	0	0	0	0	0	0	0	0	0	0.00512619	0	0	0	0
LTU	0	0	0	0	0	0	0	0	0.417249	0	0	0	0	0	0	0	0	0	0	0	0	0	0	0	0	0	0	0	0	0	0	0	0	0	0	0	0	0	0	0	0	0	0	0	0.0154595	0	0	0	0
LUX	0	0	0	0	0	0	0	0	0	0	0	0	0	0	0	0	0	0	0	0	0	63.0743	0	0	0	0	0	0	0	0	0	0	0	0	0	0	0	0	0	0	0	0	0	0	0.00293452	0	0	0	0
MDG	0	0	0	0	0	0	0	0	0	0	0	0	0	0	0	0	0	0	0	0	0	0	0	0	0	0	0	0	0	0	0	0	0	0	0	0	0	0	0	0	0	0	0	0	0	0	0	0	0
MYS	0	0	207.211	0	0	0	0	0	0	0	0	0	5386.22	0	0	0	0	0	0	0	0	8098.54	10.4877	0	0	0	0	0	0	0	0	1410.09	0	0	0.22042	0	0	0	0	0	0	0	0	0	0.00676446	0	0	0	0
MLT	0	0	0	0	0	0	0	0	0	0	0	0	0	0	0	0	0	0	0	0	0	0	0	0	0	0	0	0	0	0	0	0	0	0	0	0	0	0	0	0	0	0	0	0	0	0	0	0	0
MEX	0	0	0	0	0	0	0	0	0	0	0	0	0	0	0	0	0	0	0.0157934	0	0	0	0	0	0.362159	0	0	0	0	0	0	0	0	0	0	0	0	0	0	0	0	0	0	0	0	0	0	0	0
OMN	0	0	0	0	0	0	0	0	0	0	0	0	0	0	0	0	0	0	0	0	0	0	0	0	0	0	0	0	0	0	0	0	0	0	0	0	0	0	0	0	0	0	0	0	0	0	0	0	0
NAM	0	0	0	0	0	0	0	0	0	0	0	0	0	0	0	0	0	0	0	0	0	0	0	0	0	0	0	0	0	0	0	0	0	0	0	0	0	0	0	0	0	0	0	0	0	0	0	0	0
NLD	0	0	3.6853	569.27	0	0.544664	0	0	0	0	0	0	0.119563	0	0.0487682	912.385	0.863871	0	0	0.0273862	0.159745	59.8205	3801.05	0.16245	0	0	1774.7	0	0.718755	0	475.335	0	0	0	0.372312	0.0316147	0.260492	54.1487	0	0	0.0240872	0	0	0	0	0	0.979677	0	0.0424547
NZL	0	0	0	0	0	0	0	0	0	0	0	0	0	0	0	0	0	0	0	0	0	0	0	0	0	0	0	0	0	0	0	0	0	0	0	0	0	0	0	0	0	0	0	0	0	0	0	0	0
NOR	0	0	0	0.00176483	0.00101145	0	0	0	0	0.0747778	0	0	0.0036514	0	0	0.00496168	0	0	0	0.00517906	0	0.00211194	0.127019	0	0	0	0	0	18.2043	0	0.00301386	0	0	0	0.0329261	0	0	0	0	0	0	0	0	0	2.25899	0	0	0	0
PAK	0	0	0	0	0	0	0	0	0	0	0	0	0	0	0	0	0	0	0	0	0	0	0	0	0	0	0	0	0	0	0	0	0	0	0	0	0	0	0	0	0	0	0	0	0	0	0	0	0
PER	0	0	0	0	0	0	0	0	0	0	0	0.0865961	0	0	0	0	0	0	0	0	0	0	0	0	0	0	0	0	0	0	0	0	0	0	0	0	0	0	0	0	0	0	0	0	0	0	0	0	0
PHL	0	0	0	0	0	0	0	0	0	0	0	0	0	0	0	0	0	0	0	0	0	0	0	0	0	0	0	0	0	0	0	27.6693	0	0	0	0	0	0	0	0	0	0	0	0	0	0	0	0	0
POL	0	0	0	4.37193	0	0	0	0	0.117324	0	0	0	0	0	0	0.00958008	0	0	0	0	0	5.29917	6.986	0	0	0	0	0	0	0	0	0	0	0	0	0	0.00577113	0	0	0	0	0	0	0	21.732	0	0.400395	0	0
PRT	0	0	0	0.0158174	0	0	0	0	0	0	0	0	0	0	0	0	0	0	0	0	0	0.46258	0	0	0	0	0	0	0	0	0	0	0	0	0	0	0.00598665	0	0	0	0	0	0	0	0.00397454	0	0	0	0
ROU	0	0	0	0	0	0.331979	0	0	0	0	0	0	0	0	0	0	0	0	0	0	0	0	0	0.00515528	0	0	0	0	0	0	0	0	0	0	0	0	0	0	0	0	0	0	0	0	0.00495333	0	0	0	0
RUS	0	0	0	0	0.127614	0	0	0	0	0.532041	0	0	86.0639	0	0	0.0104674	0	0	0	4451.11	0.00554956	0.00702077	0.85576	0	0	0	0	0.00373592	0	0	0	0.180522	29.5146	0	0.0577724	0	0	0	0	0	0	0	0	0	0	0	0.0079258	0	0
SAU	0	0	0	0	0	0	0	0	0	0	0	0	0	0	0	0	0	0	0	0	0	0	0	0	0	0	0	0	0	0	0	0	0	0	0	0	0	0	0	0	0	0	0	0	0	0	0	0	0
SRB	0	0	0	0	0	0	0	0	0	0	0	0	0	0	0	0	0	0	0	0	0	0	0	0	0	0	0	0	0	0	0	0	0	0	0	0	0	0	0	0	0	0	0	0	0	0	0	0	0
IND	0.00710795	0.603792	0.161001	0.151734	11.4004	0	0	0	0.0128071	0.0145195	0.49724	0	555.793	0.0532739	0	0.00702222	0	0	0	0	0	0.631061	6.93288	0.00503008	0	0	0	0.0259809	0	0.0382618	155.815	2160.09	0	38.9274	110.121	0	0.242658	0	0	0.0216897	0	0	0	0	0.00120826	0	0	0	0.202632
SGP	0	0	0	0	0	0	0	0	0	0	0	0	2.8891	0	0	0	0	0	0	0	0	0	0	0	0	0	0	0.0232195	0	0	0	0	0	0	0.107561	0	0	0	0	34.0212	0	0	0	0	0.474872	0	0	0	0
SVK	0	0	0	0.000882905	0	0	0	0	0	0	0	0	0	0	0	0	0	0	0	0	0	0.00211318	0.0106848	0.00103904	0	0	0	0	0	0	0	0	0	0	0	0	0.0010025	0	0	0	0	0	0	0	0.00698839	0	0	0	0
VNM	0	0	0	0	0	0	0	0	0	1.42583	0	0	3389.06	0	0	0	0	0	0	0.0214984	0	0	0	0	0	0	0	0	0	0	0	229.747	0	0	0	0	0	0	0	0	0	0	0	0	0	0	0	0	0
SVN	0	0	0.00918938	0	0	0	0	0	0	0	0	0	0.0228579	0	0.000764921	0.000994202	0	0	0	0	0	0	0.00535846	0	0	0	0.00826001	0	0	0	10.0681	0	0	0	0	0	0	0	0	0	0	0	0	0	0.00499983	0	0	0	0
ZAF	0	3.3108	0	0	0	0	0	0	0	0	0	0	0	0	0	0	0	0	0	0	0	0	5.01786	0	0	0	0	0	0	0	0	0	0	0	0	0	0	0	0.00101162	0	0	0	0	0.491028	0.00103423	0	0	0	0
ESP	0	0	0	0.662866	0.0468816	0	0	0	0	0	0	0.0793734	0.00544084	0.0394468	0	0.00689255	0	0	0	0	0.00577387	33.5829	0.794684	0.0638071	0	0	0	0	0	0	1.16087	0	0	0	0.0165744	0	0	0	0	0.0251811	0	0	0	0	1.97074	0	0	0.00109207	0.00904544
SWE	0	0	0	0	0	0	0	0	0	0	0	0	0	0	0	0	0	0	0	0	0.0154709	0	0	0	0	0	0	0	0	0	0	0	0	0	0	0	0	0	0	0	0	0	0	0	0.0130068	0	0.00112987	0	0
CHE	0	0	0	0	0.133575	0.0107316	0	0	0	0.482401	0	0	1.24384	0	0	0.0062237	0	0	0	0	0	0.0713601	0.684158	0	0	0	0.055194	0	0	0.215354	1.07768	0	0	0	0.048761	0	0	0	0	0	0	0	0	0	0.0010504	0	0.00109494	0	0.00106762
THA	0	0	0	0	0	0	0.0292286	0	0	0	0	0	40.6832	0	0	0	0	0	0	0	0	0.00210293	0.00105947	0	0	0	0	0	0	0	0	1.58278	0	0	0	0	0	0.00207413	0	0	0	0	0	0	0	0	0	0	0
ARE	0	0	0	0	0	0	0	0	0	0	49.9832	0	0	0	0	0	0	0	0	0	0	0.0274721	0	0	0	0	0	0	0	0	0	0	0	0	0	0	0	0	0	0	0	0	0	0	0	0	0	0.00661561	0
TUR	0	0.00517346	0	0	0	20.0974	0	0	0	0	0	0	0	0	0	0	0.000754757	0	0	0	0	0.00329404	0.00914027	0	0	0	0	0	0	0.00420024	0.00312708	0	0	0	0.129323	0	0	0	0	0.0010616	0	0	0	0	0.00621163	0	0	0	0
UGA	0	0	0	0	0	0	0	0	0	0	0	0	0	0	0	0	0	0	0	0	0	0	0	0	0	0	0	0	0	0	0	0	0	0	0	0	0	0	0	0	0	0	0	0	0	0	0	0	0
UKR	0	0	0	0	0	0	0	0	0	0	0	0	0.00364809	0	0	0	0	0	0	0	0	0	0	0	0	0	0	0	0	0	0	0	0	0	0	0	0	0	0	0	0	0	0	0	0	0	0	0	0
MKD	0	0	0	0	0	0	0	0	0	0	0	0	0	0	0	0	0	0	0	0	0	0	0	0	0	0	0	0	0	0	0	0	0	0	0	0	0	0	0	0	0	0	0	0	0	0	0	0	0
GBR	0.0137001	3.13066	9.80316	0.571837	0.657869	0	0	0	0.370274	0.330668	0	0	7.61037	0.550083	0.0561154	0.0465852	0.00382011	0	0.00586928	0	0.0367155	11.9638	31.9712	1.16924	0	0	0.170456	0.0235013	0.135581	0.134007	9.48163	0.296582	0	1.2984	0.789966	0.0188384	0.254667	0	0	0.152295	0.956864	0	0	0	0.892878	0	0.503609	0	0.308898
USA	0	11.9078	4.2422	0.0412456	33.7724	0.25714	0	0	0	252.385	0	0.689122	5970.75	0	0.0369061	2.01099	9.38437	0.046865	0.0016888	165.029	14.271	31.6117	53.08	0	0.413078	0	0.055612	0	0.237899	0.475585	1.88638	41.8905	0.000514743	0.0268989	8.45958	0.0440866	0.0540998	0.0469922	0	1.5869	0	13.3398	0	0	10.6721	0	0.0477782	0.000888063	0.00653838
URY	0	0	0	0	0	0	0	0	0	0	0	0	0	0	0	0	0	0	0	0	0	0	0	0	0	0	0	0	0	0	0	0	0	0	0	0	0	0	0	0	0	0	0	0	0	0	0	0	0
UZB	0	0	0	0	0	0	0	0	0	0	0	0	0	0	0	0	0	0	0	0	0	0	0	0	0	0	0	0	0	0	0	0	0	0	0	0	0	0	0	0	0	0	0	0	0	0	0	0	0
MNG	0	0	0	0	0	0	0	0	0	0	0	0	0	0	0	0	0	0	0	0	0	0	0	0	0	0	0	0	0	0	0	0	0	0	0	0	0	0	0	0	0	0	0	0	0	0	0	0	0
ROA	0	0	0	6.77183	0.00216081	0	0	0	0	0	0.0625637	0	389.762	0	0	0.0020592	0	0	0	0	0.000675631	0.82202	5.02997	0	0	0	0	0	0	0	0	936.027	0	0	53.8326	0	0	0	0	0.580044	0	0	0	0	0.00104137	0	0	0	0
	3.36935	152.574	370.994	636.883	1055.48	21.9747	18.0053	0.00271606	2.00754	510.491	55.0355	1.41833	37082.1	3.45486	0.392027	984.15	25.5349	8.06774	12.37	4619.26	21.558	9132.77	6636.18	2.64455	0.963694	0.00121613	1795.01	274.29	19.8569	6.79993	1660.12	15035	29.6302	40.2928	2413.35	0.509112	65.9207	72.3513	0.0214109	429.291	1.0388	239.209	0.0066319	0.491028	6060.98	3.57701	186.651	52.3266	12.9718
Simulated global rare earth (HS2846) trade flows under scenario RCS-1
	ARG	AUS	AUT	BEL	BRA	BGR	MMR	BDI	BLR	CAN	LKA	CHL	CHN	COL	HRV	CZE	DNK	DOM	SLV	EST	FIN	FRA	DEU	GRC	GTM	HND	HUN	IDN	IRL	ISR	ITA	JPN	KAZ	KEN	KOR	LVA	LTU	LUX	MDG	MYS	MLT	MEX	OMN	NAM	NLD	NZL	NOR	PAK	PER
ARG	0	0	0	0	0	0	0	0	0	0	0	0	0	0	0	0	0	0	0	0	0	0.018008	285.096	0	0	0	0	0	0	0	0	0	0	0	0	0	0	0	0	0	0	0	0	0	0	0	0	0	0
AUS	0	0	0.00104737	0	0	0	0	0	0	0	0	0	50.9762	0	0	0	0	0	0	0	0.0482233	0.00105087	0	0	0	0	0	0.0609654	0	0	0	0	0	0	0	0	0	0	0	0	0	0	0	0	0.0031383	0	0	0	0
AUT	0.00595849	0.00199675	0	10.4897	0.395069	0	0	0	0	3.23675	0	0	3.68794	0	0.00508677	51.7699	21.0882	0	0.0298143	0.00100278	5.6832	150.702	168.813	0.000997314	0.000997527	0	2.51866	2.49671	0	0.532643	258.278	19.9807	0	0	5.32585	0.0119659	64.4362	0	0	13.3033	0	0	0	0	2.34912	0	1.82194	0	10.3512
BEL	0	0.00099566	0.047966	0	0.00496735	0.0149803	0	0	0.00198821	0.10003	0	0	0.0398652	0	0.00202918	0.024913	0.0178762	0	0	0.00400023	0.0128085	1.19253	0.631993	0.0238705	0	0	0.0319341	0	0.0238961	0.031828	0.111887	0.0337311	0	0	0.0166965	0.00795556	0.00696015	0.0169184	0	0.00792873	0.000993852	0	0	0	0.151337	0	0.00497806	0.000995496	0
BRA	0	0	0	0	0	0	0	0	0	0	0	0	0	0.356948	0	0	0	0	0	0	0	0	0	0	0	0	0	0	0	0	0	0	0	0	0	0	0	0	0	0	0	0	0	0	0	0	0	0	0
BGR	0	0	0	0	0	0	0	0	0	0	0	0	0	0	0	0	0	0	0	0	0	0	0	0	0	0	0.00400316	0	0	0	0	0	0	0	0	0	0	0	0	0	0	0	0	0	0.00200141	0	0	0	0
MMR	0	0	0	0	0	0	0	0	0	0	0	0	23702.3	0	0	0	0	0	0	0	0	0	0	0	0	0	0	0	0	0	0	0	0	0	0	0	0	0	0	0	0	0	0	0	0	0	0	0	0
BDI	0	0	0	0	0	0	0	0	0	0	0	0	0	0	0	0	0	0	0	0	0	0	0	0	0	0	0	0	0	0	0	0	0	0	0	0	0	0	0	0	0	0	0	0	0	0	0	0	0
BLR	0	0	0	0	0	0	0	0	0	0	0	0	0	0	0	0	0	0	0	0	0	0	0	0	0	0	0	0	0	0	0	0	0	0	0	0	0	0	0	0	0	0	0	0	0	0	0	0	0
CAN	0	0.0200105	0	0.43793	1.47943	0	0	0	0	0	0	0.00199903	0.0750159	0	0	0.00500357	0	0	0	0.00401977	0.00858071	0.113066	0.803622	0	0	0	0	0	0	0.176948	0.109422	6.64661	0	0	0.00105337	0	0	0	0	4.74178	0	0	0	0	0.689345	0	0	0	0
LKA	0	0	0	0	0	0	0	0	0	0	0	0	0	0	0	0	0	0	0	0	0	0	0	0	0	0	0	0	0	0	0	0	0	0	0	0	0	0	0	0	0	0	0	0	0	0	0	0	0
CHL	0	0	0	0	0	0	0	0	0	0	0	0	0	0	0	0	0	0	0	0	0	0	0	0	0	0	0	0	0	0	0	0	0	0	0	0	0	0	0	0	0	0	0	0	0	0	0	0	0
CHN	0.308336	128.894	5.64434	19.8531	921.454	0.0230684	15.9394	0	0.838634	298.439	3.13075	0.106885	0	2.19697	0	10.1061	0.397077	0.600018	0	0	0.335522	394.953	1349.46	0.993878	0.210807	0	12.4283	251.304	0.309983	0.151862	624.604	8029.69	0.0902482	0	2007.95	0	0	0.00199894	0	315.923	0	92.1763	0	0	5742.68	3.44182	166.099	45.4015	1.36967
COL	0	0	0	0	0	0	0	0	0	0	0	0	0	0	0	0	0	0	0	0	0	0.00500337	0	0	0	0	0	0	0	0	0	0	0	0	0	0	0	0	0	0	0	0	0	0	0	0	0	0	0.0749231
HRV	0	0	0	0	0	0	0	0	0	0	0	0	0	0	0	0	0	0	0	0	0	0	0	0	0	0	0	0	0	0	0	0	0	0	0	0	0	0	0	0	0	0	0	0	0.0039999	0	0	0	0
CZE	0	0.0399983	0	0.0129906	0	0	0	0	0	0	0	0	0.156968	0	0.00713277	0	0	0	0	0	0.53599	0.0599992	3.95001	0	0	0	0.0400143	0	0	0	1.4297	0.00399186	0	0	0	0	0.0788893	0	0	0	0	0	0	0	0.0109993	0	0.00199982	0	0
DNK	0	0	0	0	0	0	0	0	0	0	0.0127012	0.0117126	0	0	0	0	0	0	0	0	0.650439	0	0	0	0	0	0	0	0	0	0	0	0	0	0	0	0	0	0	0	0	0	0	0	0.0205172	0	0.00586191	0	0
DOM	0	0	0	0	0	0	0	0	0	0	0	0	0	0	0	0	0	0	0	0	0	0	0	0	0	0	0	0	0	0	0	0	0	0	0	0	0	0	0	0	0	0	0	0	0	0	0	0	0
SLV	0	0	0	0	0	0	0	0	0	0	0	0	0	0	0	0	0	0	0	0	0	0	0	0	0	0	0	0	0	0	0	0	0	0	0	0	0	0	0	0	0	0	0	0	0	0	0	0	0
EST	0	0	126.224	0	0	0	0	0	0	0	0	0	97.8727	0	0	0.174538	0	0	0	0	0	0.0249117	257.121	0	0	0	2.99547	0	0	0	0	830.202	0	0	0	0	0	0	0	0	0	0	0	0	55.1436	0	0	0	0
FIN	0	0.00100052	0	0	0	0	0	0	0	0	0	0	0.113024	0	0	0	0	0	0	0	0	0	0	0	0	0	0	0	0	0	0	0	0	0	0	0.168882	0	0	0	0.600478	0	0	0	0	0.00500251	0	0.170081	0	0
FRA	1.50946	0.000997045	0.107809	29.869	4.65643	0.151012	0	0.00397471	0	2.39762	0	0.000996038	52.4694	0	0.324104	1.95352	0.110566	0	0	0	1.97311	0	177.965	0.0866508	0	0	5.21332	0	0.154544	0.272923	95.0337	2994.74	0	0	672.505	0.166303	0.121474	0.0777336	0.00398585	1.20057	0.0577235	1.58453	0	0	20.8427	0	0.0388829	0	0
DEU	0.0516903	0.118922	67.4379	2.41775	0.366685	0.515224	0	0	0.0269401	0.62668	0	0.562061	3.87345	0.0359619	0.0122201	3.98479	0.280745	0.000999438	0.0129321	0.0120451	0.520662	15.2758	0	0.0479175	0.0419368	0	0.308004	0.251601	0.0639585	4.48713	1.30649	3.95359	0.0140214	0.0308502	2.87757	0.0928254	0.0508972	16.5445	0	1.58252	0	0.130841	0.00599169	0	1.59092	0	0.262814	0.33972	0.302307
GRC	0	0	0	0	0	0	0	0	0	0	0	0	0	0	0	0	0	0	0	0	0	0	0	0	0	0	0	0	0	0	0	0	0	0	0	0	0	0	0	0	0	0	0	0	0.0150075	0	0	0	0
GTM	0	0	0	0	0	0	0	0	0	0	0	0	0	0	0	0	0	6.77109	15.0993	0	0	0	0	0	0	0.0010024	0	0	0	0	0	0	0	0	0	0	0	0	0	0	0	0	0	0	0	0	0	0	0
HND	0	0	0	0	0	0	0	0	0	0	0	0	0	0	0	0	0	0	0	0	0	0	0	0	0	0	0	0	0	0	0	0	0	0	0	0	0	0	0	0	0	0	0	0	0	0	0	0	0
HUN	0	0	0	0	0	0	0	0	0	0	0	0	0	0	0	0	0	0	0	0	0	0	23.9831	0	0	0	0	0	0	0	0	0	0	0	0	0	0	0	0	0	0	0	0	0	0.00600225	0	0	0	0
IDN	0	0	0	0	0	0	0	0	0	0	0	0	0	0	0	0	0	0	0	0	0	0	0	0	0	0	0	0	0	0	0	0.039955	0	0	0	0	0	0	0	0	0	0	0	0	0	0	0	0	0
IRL	0	0	0	0	0	0	0	0	0	0	0	0	0	0	0	0.00200095	0	0	0	0	0	0.00100029	0	0	0	0	0	0.0589801	0	0	0.0361292	0	0	0	0.00105281	0	0	0	0	0	0	0	0	0	0.00500113	0	0	0	0
ISR	0	0	0	0.00199863	0	0	0	0	0	0	0	0	0	0	0	0	0	0	0	0	0	0.00300009	0	0	0	0	0	0	0	0	0	0	0	0	0	0	0	0	0	0	0	0	0	0	3.08193	0	0	0	0
ITA	0	0	0.0390358	0.000999044	15.7508	0	0	0	0	0.11385	0	0	0.0549794	0	0	0.580016	0	0.11098	0	0.00502071	0.0246499	0.206947	6.94253	0.002996	0	0	0	0	0.00199948	0	0	53.2127	0	0	0	0	0.00199674	0	0.0169854	0	0	84.5177	0	0	0.00799764	0	0	0	0
JPN	3.95803	0.0397912	1.11747	0.009941	0.892904	0	0	0	0	18.5513	1.48916	0	555.027	0	0	1.18296	0.253198	0	1.25958	3.36821	2.21498	251.818	391.666	0	0.000993936	0	0	10.0496	0	0	4.48448	0	0	0	582.187	0	0	0	0	66.8339	0	9.82054	0	0	0.000994758	0	0	0	0
KAZ	0	0	0	0	0	0	0	0	0	0	0	0	825.33	0	0	0	0	0	0	0	0	0	0.455811	0	0	0	0	0	0	0	0	0	0	0	0	0	0	0	0	0	0	0	0	0	0	0	0	0	0
KEN	0	0	0	0	0	0	0	0	0	0	0	0	0	0	0	0	0	0	0	0	0	0	0	0	0	0	0	0	0	0	0	0	0	0	0	0	0	0	0	0	0	0	0	0	0	0	0	0	0
KOR	0.0248726	0.0200041	0	0	0	0	0	0	0	0	0	0	47.442	0	0	0	0	0	0	0.158731	0	0.0210053	73.864	0	0	0	0	0.000999607	0	0	0.374324	3.11671	0	0	0	0	0	0	0	0.0250041	0	0	0	0	0.10902	0	2.85745	0.00300012	0
LVA	0	0	0	0	0	0	0	0	0.0249688	0	0	0	0	0	0	0	0	0	0	0	0	0	0.00099914	0	0	0	0	0	0	0	0	0	0	0	0	0	0	0	0	0	0	0	0	0	0.00500145	0	0	0	0
LTU	0	0	0	0	0	0	0	0	0.275327	0	0	0	0	0	0	0	0	0	0	0	0	0	0	0	0	0	0	0	0	0	0	0	0	0	0	0	0	0	0	0	0	0	0	0	0.0120327	0	0	0	0
LUX	0	0	0	0	0	0	0	0	0	0	0	0	0	0	0	0	0	0	0	0	0	61.0001	0	0	0	0	0	0	0	0	0	0	0	0	0	0	0	0	0	0	0	0	0	0	0.00299985	0	0	0	0
MDG	0	0	0	0	0	0	0	0	0	0	0	0	0	0	0	0	0	0	0	0	0	0	0	0	0	0	0	0	0	0	0	0	0	0	0	0	0	0	0	0	0	0	0	0	0	0	0	0	0
MYS	0	0	320.46	0	0	0	0	0	0	0	0	0	6284.8	0	0	0	0	0	0	0	0	9261.57	16.0852	0	0	0	0	0	0	0	0	2207.46	0	0	0.488503	0	0	0	0	0	0	0	0	0	0.0080018	0	0	0	0
MLT	0	0	0	0	0	0	0	0	0	0	0	0	0	0	0	0	0	0	0	0	0	0	0	0	0	0	0	0	0	0	0	0	0	0	0	0	0	0	0	0	0	0	0	0	0	0	0	0	0
MEX	0	0	0	0	0	0	0	0	0	0	0	0	0	0	0	0	0	0	0.0199157	0	0	0	0	0	0.449778	0	0	0	0	0	0	0	0	0	0	0	0	0	0	0	0	0	0	0	0	0	0	0	0
OMN	0	0	0	0	0	0	0	0	0	0	0	0	0	0	0	0	0	0	0	0	0	0	0	0	0	0	0	0	0	0	0	0	0	0	0	0	0	0	0	0	0	0	0	0	0	0	0	0	0
NAM	0	0	0	0	0	0	0	0	0	0	0	0	0	0	0	0	0	0	0	0	0	0	0	0	0	0	0	0	0	0	0	0	0	0	0	0	0	0	0	0	0	0	0	0	0	0	0	0	0
NLD	0	0	4.3849	585.432	0	0.486663	0	0	0	0	0	0	0.115013	0	0.0591254	820.684	1.13894	0	0	0.0241153	0.240226	51.8288	3594.01	0.141904	0	0	1848.57	0	0.652258	0	431.098	0	0	0	0.49811	0.0319733	0.23577	47.2014	0	0	0.0209699	0	0	0	0	0	0.855288	0	0.0379526
NZL	0	0	0	0	0	0	0	0	0	0	0	0	0	0	0	0	0	0	0	0	0	0	0	0	0	0	0	0	0	0	0	0	0	0	0	0	0	0	0	0	0	0	0	0	0	0	0	0	0
NOR	0	0	0	0.00199847	0.00100003	0	0	0	0	0.0989083	0	0	0.00399907	0	0	0.00500096	0	0	0	0.00502167	0	0.00199989	0.118811	0	0	0	0	0	18.1907	0	0.00300978	0	0	0	0.0431377	0	0	0	0	0	0	0	0	0	2.26376	0	0	0	0
PAK	0	0	0	0	0	0	0	0	0	0	0	0	0	0	0	0	0	0	0	0	0	0	0	0	0	0	0	0	0	0	0	0	0	0	0	0	0	0	0	0	0	0	0	0	0	0	0	0	0
PER	0	0	0	0	0	0	0	0	0	0	0	0.0999375	0	0	0	0	0	0	0	0	0	0	0	0	0	0	0	0	0	0	0	0	0	0	0	0	0	0	0	0	0	0	0	0	0	0	0	0	0
PHL	0	0	0	0	0	0	0	0	0	0	0	0	0	0	0	0	0	0	0	0	0	0	0	0	0	0	0	0	0	0	0	29.9213	0	0	0	0	0	0	0	0	0	0	0	0	0	0	0	0	0
POL	0	0	0	5.15589	0	0	0	0	0.103806	0	0	0	0	0	0	0.00999998	0	0	0	0	0	5.23846	7.04287	0	0	0	0	0	0	0	0	0	0	0	0	0	0.00599001	0	0	0	0	0	0	0	22.6805	0	0.400857	0	0
PRT	0	0	0	0.0179886	0	0	0	0	0	0	0	0	0	0	0	0	0	0	0	0	0	0.440037	0	0	0	0	0	0	0	0	0	0	0	0	0	0	0.00599215	0	0	0	0	0	0	0	0.00400011	0	0	0	0
ROU	0	0	0	0	0	0.328648	0	0	0	0	0	0	0	0	0	0	0	0	0	0	0	0	0	0.00498938	0	0	0	0	0	0	0	0	0	0	0	0	0	0	0	0	0	0	0	0	0.00499457	0	0	0	0
RUS	0	0	0	0	0.134673	0	0	0	0	0.767218	0	0	97.2386	0	0	0.0109418	0	0	0	4502.17	0.00958614	0.00695253	0.865371	0	0	0	0	0.00396197	0	0	0	0.219608	31.5919	0	0.0821053	0	0	0	0	0	0	0	0	0	0	0	0.00794812	0	0
SAU	0	0	0	0	0	0	0	0	0	0	0	0	0	0	0	0	0	0	0	0	0	0	0	0	0	0	0	0	0	0	0	0	0	0	0	0	0	0	0	0	0	0	0	0	0	0	0	0	0
SRB	0	0	0	0	0	0	0	0	0	0	0	0	0	0	0	0	0	0	0	0	0	0	0	0	0	0	0	0	0	0	0	0	0	0	0	0	0	0	0	0	0	0	0	0	0	0	0	0	0
IND	0.00891853	0.498114	0.18154	0.147876	8.34255	0	0	0	0.00895207	0.0128902	0.409444	0	527.251	0.0418249	0	0.00619182	0	0	0	0	0	0.510733	5.04913	0.00416395	0	0	0	0.0198829	0	0.0308518	133.919	1897.94	0	25.7978	99.1047	0	0.208136	0	0	0.0148834	0	0	0	0	0.00104207	0	0	0	0.16411
SGP	0	0	0	0	0	0	0	0	0	0	0	0	3.21803	0	0	0	0	0	0	0	0	0	0	0	0	0	0	0.023978	0	0	0	0	0	0	0.147274	0	0	0	0	36.1024	0	0	0	0	0.486905	0	0	0	0
SVK	0	0	0	0.000999552	0	0	0	0	0	0	0	0	0	0	0	0	0	0	0	0	0	0.00200056	0.00998998	0.000999174	0	0	0	0	0	0	0	0	0	0	0	0	0.000998876	0	0	0	0	0	0	0	0.00700149	0	0	0	0
VNM	0	0	0	0	0	0	0	0	0	1.74905	0	0	3612.32	0	0	0	0	0	0	0.0200905	0	0	0	0	0	0	0	0	0	0	0	250.758	0	0	0	0	0	0	0	0	0	0	0	0	0	0	0	0	0
SVN	0	0	0.0118006	0	0	0	0	0	0	0	0	0	0.0246674	0	0.00100088	0.000984902	0	0	0	0	0	0	0.0048302	0	0	0	0.00990349	0	0	0	9.85491	0	0	0	0	0	0	0	0	0	0	0	0	0	0.00491094	0	0	0	0
ZAF	0	3.20534	0	0	0	0	0	0	0	0	0	0	0	0	0	0	0	0	0	0	0	0	4.3996	0	0	0	0	0	0	0	0	0	0	0	0	0	0	0	0.00100014	0	0	0	0	0.454728	0.00100071	0	0	0	0
ESP	0	0	0	0.757435	0.0470029	0	0	0	0	0	0	0.101891	0.00599869	0.0379825	0	0.00700147	0	0	0	0	0.00964765	32.1069	0.755828	0.0619304	0	0	0	0	0	0	1.16982	0	0	0	0.0220958	0	0	0	0	0.0259903	0	0	0	0	1.99283	0	0	0.000999773	0.00898477
SWE	0	0	0	0	0	0	0	0	0	0	0	0	0	0	0	0	0	0	0	0	0.0229881	0	0	0	0	0	0	0	0	0	0	0	0	0	0	0	0	0	0	0	0	0	0	0	0.0116963	0	0.000974662	0	0
CHE	0	0	0	0	0.121831	0.0100204	0	0	0	0.573388	0	0	1.3108	0	0	0.00599639	0	0	0	0	0	0.0639341	0.581087	0	0	0	0.0649882	0	0	0.201619	1.02138	0	0	0	0.0577653	0	0	0	0	0	0	0	0	0	0.000998975	0	0.00099895	0	0.000997368
THA	0	0	0	0	0	0	0.0269984	0	0	0	0	0	44.6895	0	0	0	0	0	0	0	0	0.00199988	0.000998409	0	0	0	0	0	0	0	0	1.82717	0	0	0	0	0	0.00199891	0	0	0	0	0	0	0	0	0	0	0
ARE	0	0	0	0	0	0	0	0	0	0	49.9992	0	0	0	0	0	0	0	0	0	0	0.0260008	0	0	0	0	0	0	0	0	0	0	0	0	0	0	0	0	0	0	0	0	0	0	0	0	0	0.00599901	0
TUR	0	0.00499831	0	0	0	19.0524	0	0	0	0	0	0	0	0	0	0	0.00105577	0	0	0	0	0.00299902	0.00798354	0	0	0	0	0	0	0.00399522	0.00300901	0	0	0	0.157743	0	0	0	0	0.000999074	0	0	0	0	0.00599784	0	0	0	0
UGA	0	0	0	0	0	0	0	0	0	0	0	0	0	0	0	0	0	0	0	0	0	0	0	0	0	0	0	0	0	0	0	0	0	0	0	0	0	0	0	0	0	0	0	0	0	0	0	0	0
UKR	0	0	0	0	0	0	0	0	0	0	0	0	0.00399959	0	0	0	0	0	0	0	0	0	0	0	0	0	0	0	0	0	0	0	0	0	0	0	0	0	0	0	0	0	0	0	0	0	0	0	0
MKD	0	0	0	0	0	0	0	0	0	0	0	0	0	0	0	0	0	0	0	0	0	0	0	0	0	0	0	0	0	0	0	0	0	0	0	0	0	0	0	0	0	0	0	0	0	0	0	0	0
GBR	0.0198634	2.98441	12.2108	0.615631	0.601666	0	0	0	0.299072	0.394459	0	0	8.03051	0.499032	0.0712212	0.0449522	0.00527252	0	0.00795121	0	0.0578005	10.7389	27.2434	1.06922	0	0	0.200903	0.0219387	0.128803	0.125692	9.00218	0.317699	0	0.994295	0.939032	0.0199449	0.2413	0	0	0.139535	0.872069	0	0	0	0.850672	0	0.46027	0	0.289082
USA	0	14.8017	7.20728	0.0605661	52.4964	0.328067	0	0	0	653.66	0	1.08678	7222.72	0	0.0638893	2.44846	17.6665	0.0589447	0.0029832	207.498	30.6437	40.0076	99.4342	0	0.718645	0	0.0697814	0	0.308266	0.594855	2.44289	70.1323	0.00100075	0.0268595	20.602	0.0608626	0.069917	0.0584906	0	3.08982	0	46.7271	0	0	13.8684	0	0.0569383	0.000998801	0.00797869
URY	0	0	0	0	0	0	0	0	0	0	0	0	0	0	0	0	0	0	0	0	0	0	0	0	0	0	0	0	0	0	0	0	0	0	0	0	0	0	0	0	0	0	0	0	0	0	0	0	0
UZB	0	0	0	0	0	0	0	0	0	0	0	0	0	0	0	0	0	0	0	0	0	0	0	0	0	0	0	0	0	0	0	0	0	0	0	0	0	0	0	0	0	0	0	0	0	0	0	0	0
MNG	0	0	0	0	0	0	0	0	0	0	0	0	0	0	0	0	0	0	0	0	0	0	0	0	0	0	0	0	0	0	0	0	0	0	0	0	0	0	0	0	0	0	0	0	0	0	0	0	0
ROA	0	0	0	7.34606	0.00199951	0	0	0	0	0	0.0599835	0	413.588	0	0	0.00200008	0	0	0	0	0.00107175	0.743818	4.34666	0	0	0	0	0	0	0	0	1013.17	0	0	64.9337	0	0	0	0	0.539583	0	0	0	0	0.000999717	0	0	0	0
	5.88713	150.633	545.077	662.63	1006.75	20.9101	15.9664	0.00397471	1.57969	980.721	55.1013	1.97226	43554.7	3.16872	0.545809	893.009	40.9595	7.54203	16.4325	4713.27	42.9932	10278.7	6500.71	2.43952	1.42316	0.0010024	1872.45	264.292	19.8344	6.61035	1574.28	17413.4	31.6972	26.8498	3457.94	0.560713	65.4646	63.903	0.0219714	444.131	0.951756	234.957	0.00599169	0.454728	5868.94	3.44182	173.046	45.7532	12.6072
Simulated global rare earth (HS2846) trade flows under scenario RCS-2
	ARG	AUS	AUT	BEL	BRA	BGR	MMR	BDI	BLR	CAN	LKA	CHL	CHN	COL	HRV	CZE	DNK	DOM	SLV	EST	FIN	FRA	DEU	GRC	GTM	HND	HUN	IDN	IRL	ISR	ITA	JPN	KAZ	KEN	KOR	LVA	LTU	LUX	MDG	MYS	MLT	MEX	OMN	NAM	NLD	NZL	NOR	PAK	PER
ARG	0	0	0	0	0	0	0	0	0	0	0	0	0	0	0	0	0	0	0	0	0	0.0180371	284.195	0	0	0	0	0	0	0	0	0	0	0	0	0	0	0	0	0	0	0	0	0	0	0	0	0	0
AUS	0	0	0.00107184	0	0	0	0	0	0	0	0	0	48.9604	0	0	0	0	0	0	0	0.0527058	0.00107487	0	0	0	0	0	0.0648847	0	0	0	0	0	0	0	0	0	0	0	0	0	0	0	0	0.0031979	0	0	0	0
AUT	0.00593976	0.00199544	0	10.5018	0.386616	0	0	0	0	3.3926	0	0	3.48014	0	0.00515618	51.6881	22.1764	0	0.0297119	0.00100412	6.06439	150.283	166.994	0.0010044	0.00105753	0	2.52793	2.57112	0	0.534166	258.929	20.3023	0	0	5.4069	0.0120904	64.1208	0	0	13.2774	0	0	0	0	2.33706	0	1.87388	0	10.3323
BEL	0	0.000997754	0.0480567	0	0.00488177	0.0149882	0	0	0.00208566	0.105439	0	0	0.0376954	0	0.00206254	0.0249328	0.0188506	0	0	0.00401662	0.0137053	1.19269	0.62837	0.0241064	0	0	0.0321013	0	0.023906	0.0320111	0.112478	0.0344037	0	0	0.0170408	0.00806052	0.00694519	0.0169125	0	0.00795702	0.000992039	0	0	0	0.150975	0	0.0051341	0.00107255	0
BRA	0	0	0	0	0	0	0	0	0	0	0	0	0	0.360928	0	0	0	0	0	0	0	0	0	0	0	0	0	0	0	0	0	0	0	0	0	0	0	0	0	0	0	0	0	0	0	0	0	0	0
BGR	0	0	0	0	0	0	0	0	0	0	0	0	0	0	0	0	0	0	0	0	0	0	0	0	0	0	0.00402367	0	0	0	0	0	0	0	0	0	0	0	0	0	0	0	0	0	0.00199622	0	0	0	0
MMR	0	0	0	0	0	0	0	0	0	0	0	0	22779	0	0	0	0	0	0	0	0	0	0	0	0	0	0	0	0	0	0	0	0	0	0	0	0	0	0	0	0	0	0	0	0	0	0	0	0
BDI	0	0	0	0	0	0	0	0	0	0	0	0	0	0	0	0	0	0	0	0	0	0	0	0	0	0	0	0	0	0	0	0	0	0	0	0	0	0	0	0	0	0	0	0	0	0	0	0	0
BLR	0	0	0	0	0	0	0	0	0	0	0	0	0	0	0	0	0	0	0	0	0	0	0	0	0	0	0	0	0	0	0	0	0	0	0	0	0	0	0	0	0	0	0	0	0	0	0	0	0
CAN	0	0.0193159	0	0.423492	1.37238	0	0	0	0	0	0	0.0020153	0.0690047	0	0	0.00484854	0	0	0	0.00388797	0.00884422	0.108688	0.745709	0	0	0	0	0	0	0.171134	0.105959	6.44011	0	0	0.00100036	0	0	0	0	4.41552	0	0	0	0	0.662435	0	0	0	0
LKA	0	0	0	0	0	0	0	0	0	0	0	0	0	0	0	0	0	0	0	0	0	0	0	0	0	0	0	0	0	0	0	0	0	0	0	0	0	0	0	0	0	0	0	0	0	0	0	0	0
CHL	0	0	0	0	0	0	0	0	0	0	0	0	0	0	0	0	0	0	0	0	0	0	0	0	0	0	0	0	0	0	0	0	0	0	0	0	0	0	0	0	0	0	0	0	0	0	0	0	0
CHN	0.317434	133.029	5.82415	20.5268	947.696	0.0237709	16.925	0	0.906049	334.104	3.22574	0.11521	0	2.30192	0	10.3744	0.431245	0.634011	0	0	0.369753	407.523	1416.69	1.03372	0.230806	0	12.7018	270.514	0.319387	0.157517	646.688	8527.46	0.0961632	0	2168.97	0	0	0.00205802	0	336.298	0	98.2964	0	0	5900.31	3.54923	176.429	50.3788	1.41194
COL	0	0	0	0	0	0	0	0	0	0	0	0	0	0	0	0	0	0	0	0	0	0.00497928	0	0	0	0	0	0	0	0	0	0	0	0	0	0	0	0	0	0	0	0	0	0	0	0	0	0	0.074642
HRV	0	0	0	0	0	0	0	0	0	0	0	0	0	0	0	0	0	0	0	0	0	0	0	0	0	0	0	0	0	0	0	0	0	0	0	0	0	0	0	0	0	0	0	0	0.00399281	0	0	0	0
CZE	0	0.0398962	0	0.0129808	0	0	0	0	0	0	0	0	0.147916	0	0.00721636	0	0	0	0	0	0.570854	0.0597119	3.89377	0	0	0	0.0401188	0	0	0	1.43058	0.00404555	0	0	0	0	0.078354	0	0	0	0	0	0	0	0.010922	0	0.00205292	0	0
DNK	0	0	0	0	0	0	0	0	0	0	0.012414	0.0119759	0	0	0	0	0	0	0	0	0.679954	0	0	0	0	0	0	0	0	0	0	0	0	0	0	0	0	0	0	0	0	0	0	0	0.0199968	0	0.00590644	0	0
DOM	0	0	0	0	0	0	0	0	0	0	0	0	0	0	0	0	0	0	0	0	0	0	0	0	0	0	0	0	0	0	0	0	0	0	0	0	0	0	0	0	0	0	0	0	0	0	0	0	0
SLV	0	0	0	0	0	0	0	0	0	0	0	0	0	0	0	0	0	0	0	0	0	0	0	0	0	0	0	0	0	0	0	0	0	0	0	0	0	0	0	0	0	0	0	0	0	0	0	0	0
EST	0	0	125.561	0	0	0	0	0	0	0	0	0	92.059	0	0	0.173601	0	0	0	0	0	0.0247268	252.292	0	0	0	2.99907	0	0	0	0	838.486	0	0	0	0	0	0	0	0	0	0	0	0	54.6192	0	0	0	0
FIN	0	0.000999722	0	0	0	0	0	0	0	0	0	0	0.106644	0	0	0	0	0	0	0	0	0	0	0	0	0	0	0	0	0	0	0	0	0	0	0.170614	0	0	0	0.599132	0	0	0	0	0.00497608	0	0.174904	0	0
FRA	1.49804	0.000991972	0.107238	29.7706	4.52565	0.150007	0	0.00391678	0	2.49034	0	0.00103496	49.3512	0	0.327069	1.94297	0.115756	0	0	0	2.09612	0	174.61	0.0868794	0	0	5.21947	0	0.153498	0.272434	94.8508	3024.45	0	0	676.922	0.167288	0.120343	0.077149	0.00395033	1.18763	0.0572048	1.47575	0	0	20.6437	0	0.0398139	0	0
DEU	0.0515999	0.11901	67.4737	2.42391	0.359613	0.514796	0	0	0.0282221	0.658733	0	0.587447	3.65897	0.0365358	0.0124041	3.98328	0.295645	0.001024	0.0129057	0.012078	0.556361	15.2559	0	0.0483254	0.0445213	0	0.30938	0.259598	0.0638983	4.50654	1.31162	4.02493	0.0140158	0.0306101	2.92923	0.0939224	0.0507188	16.5163	0	1.58385	0	0.124516	0.00597915	0	1.58496	0	0.270684	0.365519	0.302176
GRC	0	0	0	0	0	0	0	0	0	0	0	0	0	0	0	0	0	0	0	0	0	0	0	0	0	0	0	0	0	0	0	0	0	0	0	0	0	0	0	0	0	0	0	0	0.0149084	0	0	0	0
GTM	0	0	0	0	0	0	0	0	0	0	0	0	0	0	0	0	0	6.92567	15.0428	0	0	0	0	0	0	0.000996641	0	0	0	0	0	0	0	0	0	0	0	0	0	0	0	0	0	0	0	0	0	0	0
HND	0	0	0	0	0	0	0	0	0	0	0	0	0	0	0	0	0	0	0	0	0	0	0	0	0	0	0	0	0	0	0	0	0	0	0	0	0	0	0	0	0	0	0	0	0	0	0	0	0
HUN	0	0	0	0	0	0	0	0	0	0	0	0	0	0	0	0	0	0	0	0	0	0	23.9071	0	0	0	0	0	0	0	0	0	0	0	0	0	0	0	0	0	0	0	0	0	0.00599627	0	0	0	0
IDN	0	0	0	0	0	0	0	0	0	0	0	0	0	0	0	0	0	0	0	0	0	0	0	0	0	0	0	0	0	0	0	0.0403899	0	0	0	0	0	0	0	0	0	0	0	0	0	0	0	0	0
IRL	0	0	0	0	0	0	0	0	0	0	0	0	0	0	0	0.00197316	0	0	0	0	0	0.000982434	0	0	0	0	0	0.0595487	0	0	0.035703	0	0	0	0.00103964	0	0	0	0	0	0	0	0	0	0.00490438	0	0	0	0
ISR	0	0	0	0.00200759	0	0	0	0	0	0	0	0	0	0	0	0	0	0	0	0	0	0.0030023	0	0	0	0	0	0	0	0	0	0	0	0	0	0	0	0	0	0	0	0	0	0	3.07631	0	0	0	0
ITA	0	0	0.0391088	0.00100293	15.479	0	0	0	0	0.120001	0	0	0.0519862	0	0	0.580466	0	0.11386	0	0.00504117	0.0263752	0.206969	6.90245	0.00302555	0	0	0	0	0.00200026	0	0	54.2722	0	0	0	0	0.0019924	0	0.0169554	0	0	80.8299	0	0	0.00797835	0	0	0	0
JPN	3.95249	0.0398348	1.11846	0.00996983	0.87616	0	0	0	0	19.5142	1.48829	0	524.43	0	0	1.18287	0.26673	0	1.25745	3.37861	2.36768	251.583	388.698	0	0.00105556	0	0	10.374	0	0	4.50366	0	0	0	593.041	0	0	0	0	66.9375	0	9.35798	0	0	0.000991382	0	0	0	0
KAZ	0	0	0	0	0	0	0	0	0	0	0	0	885.921	0	0	0	0	0	0	0	0	0	0.622653	0	0	0	0	0	0	0	0	0	0	0	0	0	0	0	0	0	0	0	0	0	0	0	0	0	0
KEN	0	0	0	0	0	0	0	0	0	0	0	0	0	0	0	0	0	0	0	0	0	0	0	0	0	0	0	0	0	0	0	0	0	0	0	0	0	0	0	0	0	0	0	0	0	0	0	0	0
KOR	0.0250026	0.0201588	0	0	0	0	0	0	0	0	0	0	45.0454	0	0	0	0	0	0	0.160277	0	0.021133	74.2037	0	0	0	0	0.00104129	0	0	0.378418	3.20337	0	0	0	0	0	0	0	0.025376	0	0	0	0	0.109371	0	2.96358	0.00325051	0
LVA	0	0	0	0	0	0	0	0	0.025934	0	0	0	0	0	0	0	0	0	0	0	0	0	0.000975395	0	0	0	0	0	0	0	0	0	0	0	0	0	0	0	0	0	0	0	0	0	0.00494023	0	0	0	0
LTU	0	0	0	0	0	0	0	0	0.288728	0	0	0	0	0	0	0	0	0	0	0	0	0	0	0	0	0	0	0	0	0	0	0	0	0	0	0	0	0	0	0	0	0	0	0	0.0120002	0	0	0	0
LUX	0	0	0	0	0	0	0	0	0	0	0	0	0	0	0	0	0	0	0	0	0	60.9919	0	0	0	0	0	0	0	0	0	0	0	0	0	0	0	0	0	0	0	0	0	0	0.00299193	0	0	0	0
MDG	0	0	0	0	0	0	0	0	0	0	0	0	0	0	0	0	0	0	0	0	0	0	0	0	0	0	0	0	0	0	0	0	0	0	0	0	0	0	0	0	0	0	0	0	0	0	0	0	0
MYS	0	0	321.563	0	0	0	0	0	0	0	0	0	5949.5	0	0	0	0	0	0	0	0	9277.96	16.0387	0	0	0	0	0	0	0	0	2256.25	0	0	0.500061	0	0	0	0	0	0	0	0	0	0.00799502	0	0	0	0
MLT	0	0	0	0	0	0	0	0	0	0	0	0	0	0	0	0	0	0	0	0	0	0	0	0	0	0	0	0	0	0	0	0	0	0	0	0	0	0	0	0	0	0	0	0	0	0	0	0	0
MEX	0	0	0	0	0	0	0	0	0	0	0	0	0	0	0	0	0	0	0.0194804	0	0	0	0	0	0.468018	0	0	0	0	0	0	0	0	0	0	0	0	0	0	0	0	0	0	0	0	0	0	0	0
OMN	0	0	0	0	0	0	0	0	0	0	0	0	0	0	0	0	0	0	0	0	0	0	0	0	0	0	0	0	0	0	0	0	0	0	0	0	0	0	0	0	0	0	0	0	0	0	0	0	0
NAM	0	0	0	0	0	0	0	0	0	0	0	0	0	0	0	0	0	0	0	0	0	0	0	0	0	0	0	0	0	0	0	0	0	0	0	0	0	0	0	0	0	0	0	0	0	0	0	0	0
NLD	0	0	4.3997	588.592	0	0.487641	0	0	0	0	0	0	0.108872	0	0.0601866	822.384	1.2028	0	0	0.02425	0.257427	51.9169	3583.18	0.143519	0	0	1859.79	0	0.653496	0	434.02	0	0	0	0.509831	0.0324431	0.235612	47.2549	0	0	0.0209627	0	0	0	0	0	0.883404	0	0.038044
NZL	0	0	0	0	0	0	0	0	0	0	0	0	0	0	0	0	0	0	0	0	0	0	0	0	0	0	0	0	0	0	0	0	0	0	0	0	0	0	0	0	0	0	0	0	0	0	0	0	0
NOR	0	0	0	0.00200542	0.000982147	0	0	0	0	0.104164	0	0	0.0037802	0	0	0.00500307	0	0	0	0.00504007	0	0.00199924	0.118036	0	0	0	0	0	18.1904	0	0.00302439	0	0	0	0.0439906	0	0	0	0	0	0	0	0	0	2.25738	0	0	0	0
PAK	0	0	0	0	0	0	0	0	0	0	0	0	0	0	0	0	0	0	0	0	0	0	0	0	0	0	0	0	0	0	0	0	0	0	0	0	0	0	0	0	0	0	0	0	0	0	0	0	0
PER	0	0	0	0	0	0	0	0	0	0	0	0.103	0	0	0	0	0	0	0	0	0	0	0	0	0	0	0	0	0	0	0	0	0	0	0	0	0	0	0	0	0	0	0	0	0	0	0	0	0
PHL	0	0	0	0	0	0	0	0	0	0	0	0	0	0	0	0	0	0	0	0	0	0	0	0	0	0	0	0	0	0	0	30.247	0	0	0	0	0	0	0	0	0	0	0	0	0	0	0	0	0
POL	0	0	0	5.19427	0	0	0	0	0.109277	0	0	0	0	0	0	0.0100383	0	0	0	0	0	5.25868	7.04805	0	0	0	0	0	0	0	0	0	0	0	0	0	0.00599818	0	0	0	0	0	0	0	22.706	0	0.414878	0	0
PRT	0	0	0	0.0180365	0	0	0	0	0	0	0	0	0	0	0	0	0	0	0	0	0	0.439518	0	0	0	0	0	0	0	0	0	0	0	0	0	0	0.00597186	0	0	0	0	0	0	0	0.0039856	0	0	0	0
ROU	0	0	0	0	0	0.328655	0	0	0	0	0	0	0	0	0	0	0	0	0	0	0	0	0	0.00503615	0	0	0	0	0	0	0	0	0	0	0	0	0	0	0	0	0	0	0	0	0.00498011	0	0	0	0
RUS	0	0	0	0	0.131497	0	0	0	0	0.801781	0	0	91.6618	0	0	0.0109109	0	0	0	4501.64	0.0102143	0.00692255	0.85376	0	0	0	0	0.00407192	0	0	0	0.2227	31.3936	0	0.0831225	0	0	0	0	0	0	0	0	0	0	0	0.00816286	0	0
SAU	0	0	0	0	0	0	0	0	0	0	0	0	0	0	0	0	0	0	0	0	0	0	0	0	0	0	0	0	0	0	0	0	0	0	0	0	0	0	0	0	0	0	0	0	0	0	0	0	0
SRB	0	0	0	0	0	0	0	0	0	0	0	0	0	0	0	0	0	0	0	0	0	0	0	0	0	0	0	0	0	0	0	0	0	0	0	0	0	0	0	0	0	0	0	0	0	0	0	0	0
IND	0.00885513	0.495808	0.180662	0.147457	8.11401	0	0	0	0.00932773	0.0134013	0.406864	0	496.086	0.0422642	0	0.00616083	0	0	0	0	0	0.507168	4.95814	0.00417686	0	0	0	0.0203636	0	0.0308112	133.722	1917.98	0	25.4595	99.844	0	0.206293	0	0	0.0147364	0	0	0	0	0.00103259	0	0	0	0.163158
SGP	0	0	0	0	0	0	0	0	0	0	0	0	3.04359	0	0	0	0	0	0	0	0	0	0	0	0	0	0	0.0247971	0	0	0	0	0	0	0.150402	0	0	0	0	36.2541	0	0	0	0	0.485894	0	0	0	0
SVK	0	0	0	0.00100241	0	0	0	0	0	0	0	0	0	0	0	0	0	0	0	0	0	0.0019986	0.00991348	0.00100799	0	0	0	0	0	0	0	0	0	0	0	0	0.000995683	0	0	0	0	0	0	0	0.00697742	0	0	0	0
VNM	0	0	0	0	0	0	0	0	0	1.91887	0	0	3465.3	0	0	0	0	0	0	0.0205715	0	0	0	0	0	0	0	0	0	0	0	262.714	0	0	0	0	0	0	0	0	0	0	0	0	0	0	0	0	0
SVN	0	0	0.0117742	0	0	0	0	0	0	0	0	0	0.0232541	0	0.00101315	0.000982185	0	0	0	0	0	0	0.00476611	0	0	0	0.00993232	0	0	0	9.86626	0	0	0	0	0	0	0	0	0	0	0	0	0	0.00487904	0	0	0	0
ZAF	0	3.05753	0	0	0	0	0	0	0	0	0	0	0	0	0	0	0	0	0	0	0	0	3.99401	0	0	0	0	0	0	0	0	0	0	0	0	0	0	0	0.000950357	0	0	0	0	0.409241	0.00095028	0	0	0	0
ESP	0	0	0	0.759	0.0460623	0	0	0	0	0	0	0.106442	0.00566452	0.0385701	0	0.00699593	0	0	0	0	0.0103042	32.0487	0.748951	0.0624277	0	0	0	0	0	0	1.17385	0	0	0	0.0224717	0	0	0	0	0.0259873	0	0	0	0	1.98442	0	0	0.00107518	0.00897657
SWE	0	0	0	0	0	0	0	0	0	0	0	0	0	0	0	0	0	0	0	0	0.0243455	0	0	0	0	0	0	0	0	0	0	0	0	0	0	0	0	0	0	0	0	0	0	0	0.0115486	0	0.000994906	0	0
CHE	0	0	0	0	0.1207	0.0100781	0	0	0	0.610877	0	0	1.24424	0	0	0.00602823	0	0	0	0	0	0.0642971	0.58335	0	0	0	0.0655204	0	0	0.203889	1.03216	0	0	0	0.059552	0	0	0	0	0	0	0	0	0	0.00100181	0	0.00103566	0	0.00100352
THA	0	0	0	0	0	0	0.0279724	0	0	0	0	0	42.4102	0	0	0	0	0	0	0	0	0.00201057	0.00100172	0	0	0	0	0	0	0	0	1.87619	0	0	0	0	0	0.00200805	0	0	0	0	0	0	0	0	0	0	0
ARE	0	0	0	0	0	0	0	0	0	0	49.9949	0	0	0	0	0	0	0	0	0	0	0.0259903	0	0	0	0	0	0	0	0	0	0	0	0	0	0	0	0	0	0	0	0	0	0	0	0	0	0.00646008	0
TUR	0	0.00499035	0	0	0	18.9921	0	0	0	0	0	0	0	0	0	0	0.00110921	0	0	0	0	0.00298771	0.00788386	0	0	0	0	0	0	0.00400271	0.00301377	0	0	0	0.159855	0	0	0	0	0.000995257	0	0	0	0	0.00596143	0	0	0	0
UGA	0	0	0	0	0	0	0	0	0	0	0	0	0	0	0	0	0	0	0	0	0	0	0	0	0	0	0	0	0	0	0	0	0	0	0	0	0	0	0	0	0	0	0	0	0	0	0	0	0
UKR	0	0	0	0	0	0	0	0	0	0	0	0	0.00375186	0	0	0	0	0	0	0	0	0	0	0	0	0	0	0	0	0	0	0	0	0	0	0	0	0	0	0	0	0	0	0	0	0	0	0	0
MKD	0	0	0	0	0	0	0	0	0	0	0	0	0	0	0	0	0	0	0	0	0	0	0	0	0	0	0	0	0	0	0	0	0	0	0	0	0	0	0	0	0	0	0	0	0	0	0	0	0
GBR	0.0198144	2.98448	12.2085	0.616756	0.589409	0	0	0	0.313079	0.414026	0	0	7.58183	0.506632	0.072242	0.0449074	0.00554837	0	0.00792926	0	0.0617192	10.7167	26.9836	1.07755	0	0	0.20172	0.0226136	0.128589	0.126141	9.03101	0.323113	0	0.985845	0.954568	0.0201661	0.240282	0	0	0.139453	0.868672	0	0	0	0.846878	0	0.473712	0	0.288749
USA	0	15.944	7.76188	0.0653581	57.6736	0.35283	0	0	0	798.621	0	1.22262	5264.28	0	0.069805	2.60788	20.0252	0.0650059	0.00320449	223.957	35.2457	43.1933	112.958	0	0.821207	0	0.0730508	0	0.331498	0.645236	2.6398	78.9774	0.00116516	0.0286859	24.1639	0.0662854	0.0749935	0.0628507	0	3.58282	0	58.3544	0	0	14.8717	0	0.0631224	0.00115673	0.00858437
URY	0	0	0	0	0	0	0	0	0	0	0	0	0	0	0	0	0	0	0	0	0	0	0	0	0	0	0	0	0	0	0	0	0	0	0	0	0	0	0	0	0	0	0	0	0	0	0	0	0
UZB	0	0	0	0	0	0	0	0	0	0	0	0	0	0	0	0	0	0	0	0	0	0	0	0	0	0	0	0	0	0	0	0	0	0	0	0	0	0	0	0	0	0	0	0	0	0	0	0	0
MNG	0	0	0	0	0	0	0	0	0	0	0	0	0	0	0	0	0	0	0	0	0	0	0	0	0	0	0	0	0	0	0	0	0	0	0	0	0	0	0	0	0	0	0	0	0	0	0	0	0
ROA	0	0	0	7.37449	0.00196494	0	0	0	0	0	0.0600063	0	391.066	0	0	0.0020016	0	0	0	0	0.00114674	0.743885	4.32142	0	0	0	0	0	0	0	0	1033.32	0	0	66.2674	0	0	0	0	0.541465	0	0	0	0	0.000997287	0	0	0	0
	5.87918	155.759	546.298	666.443	1037.38	20.8749	16.953	0.00391678	1.6827	1162.87	55.1882	2.14974	40144.6	3.28685	0.557155	895.043	44.5393	7.73957	16.3735	4729.21	48.4176	10310.2	6556.19	2.49078	1.56667	0.000996641	1883.97	283.916	19.8667	6.68388	1599.84	18060.6	31.505	26.5046	3640.04	0.570871	65.1493	63.9322	0.021856	464.891	0.947831	248.439	0.00597915	0.409241	6026.79	3.54923	183.61	50.7574	12.6295
Simulated global rare earth (HS2846) trade flows under scenario RCS-3
	ARG	AUS	AUT	BEL	BRA	BGR	MMR	BDI	BLR	CAN	LKA	CHL	CHN	COL	HRV	CZE	DNK	DOM	SLV	EST	FIN	FRA	DEU	GRC	GTM	HND	HUN	IDN	IRL	ISR	ITA	JPN	KAZ	KEN	KOR	LVA	LTU	LUX	MDG	MYS	MLT	MEX	OMN	NAM	NLD	NZL	NOR	PAK	PER
ARG	0	0	0	0	0	0	0	0	0	0	0	0	0	0	0	0	0	0	0	0	0	0.0181543	280.415	0	0	0	0	0	0	0	0	0	0	0	0	0	0	0	0	0	0	0	0	0	0	0	0	0	0
AUS	0	0	0.00123309	0	0	0	0	0	0	0	0	0	38.0835	0	0	0	0	0	0	0	0.071729	0.00123662	0	0	0	0	0	0.0906028	0	0	0	0	0	0	0	0	0	0	0	0	0	0	0	0	0.00361011	0	0	0	0
AUT	0.00587498	0.00199153	0	10.5789	0.355209	0	0	0	0	3.84076	0	0	2.43796	0	0.00528518	51.4001	25.2187	0	0.0293565	0.00100449	7.15963	148.742	160.024	0.00104171	0.00123416	0	2.57019	2.95304	0	0.538097	262.667	21.9764	0	0	5.8404	0.0123373	63.0155	0	0	13.2294	0	0	0	0	2.28871	0	2.13747	0	10.2975
BEL	0	0.00100297	0.0483062	0	0.00453516	0.014895	0	0	0.00259997	0.121132	0	0	0.026547	0	0.00212938	0.0249479	0.0215912	0	0	0.00404705	0.0162971	1.18947	0.610173	0.0251821	0	0	0.0327699	0	0.0238844	0.0324898	0.114924	0.037609	0	0	0.0186633	0.00828442	0.00687467	0.0168429	0	0.00804294	0.000982835	0	0	0	0.148918	0	0.00589849	0.00150335	0
BRA	0	0	0	0	0	0	0	0	0	0	0	0	0	0.380033	0	0	0	0	0	0	0	0	0	0	0	0	0	0	0	0	0	0	0	0	0	0	0	0	0	0	0	0	0	0	0	0	0	0	0
BGR	0	0	0	0	0	0	0	0	0	0	0	0	0	0	0	0	0	0	0	0	0	0	0	0	0	0	0.00411299	0	0	0	0	0	0	0	0	0	0	0	0	0	0	0	0	0	0.00197374	0	0	0	0
MMR	0	0	0	0	0	0	0	0	0	0	0	0	17791.5	0	0	0	0	0	0	0	0	0	0	0	0	0	0	0	0	0	0	0	0	0	0	0	0	0	0	0	0	0	0	0	0	0	0	0	0
BDI	0	0	0	0	0	0	0	0	0	0	0	0	0	0	0	0	0	0	0	0	0	0	0	0	0	0	0	0	0	0	0	0	0	0	0	0	0	0	0	0	0	0	0	0	0	0	0	0	0
BLR	0	0	0	0	0	0	0	0	0	0	0	0	0	0	0	0	0	0	0	0	0	0	0	0	0	0	0	0	0	0	0	0	0	0	0	0	0	0	0	0	0	0	0	0	0	0	0	0	0
CAN	0	0.0171546	0	0.379614	1.05318	0	0	0	0	0	0	0.00200233	0.0443594	0	0	0.00436002	0	0	0	0.00346099	0.00929141	0.0950714	0.576179	0	0	0	0	0	0	0.152585	0.0956488	5.94058	0	0	0.000863162	0	0	0	0	3.48381	0	0	0	0	0.577276	0	0	0	0
LKA	0	0	0	0	0	0	0	0	0	0	0	0	0	0	0	0	0	0	0	0	0	0	0	0	0	0	0	0	0	0	0	0	0	0	0	0	0	0	0	0	0	0	0	0	0	0	0	0	0
CHL	0	0	0	0	0	0	0	0	0	0	0	0	0	0	0	0	0	0	0	0	0	0	0	0	0	0	0	0	0	0	0	0	0	0	0	0	0	0	0	0	0	0	0	0	0	0	0	0	0
CHN	0.362811	153.42	6.71665	23.8941	1088.24	0.0271024	22.7347	0	1.29583	508.26	3.69753	0.148648	0	2.85167	0	11.6862	0.566689	0.7983	0	0	0.504434	470.058	1772.52	1.23889	0.311255	0	14.0063	379.002	0.366096	0.184581	758.072	11253.9	0.127736	0	3094.65	0	0	0.00235141	0	447.425	0	138.969	0	0	6677.07	4.08371	232.551	81.014	1.62608
COL	0	0	0	0	0	0	0	0	0	0	0	0	0	0	0	0	0	0	0	0	0	0.00487152	0	0	0	0	0	0	0	0	0	0	0	0	0	0	0	0	0	0	0	0	0	0	0	0	0	0	0.0735821
HRV	0	0	0	0	0	0	0	0	0	0	0	0	0	0	0	0	0	0	0	0	0	0	0	0	0	0	0	0	0	0	0	0	0	0	0	0	0	0	0	0	0	0	0	0	0.00396075	0	0	0	0
CZE	0	0.0393558	0	0.0129244	0	0	0	0	0	0	0	0	0.102734	0	0.00731106	0	0	0	0	0	0.666129	0.0583737	3.65175	0	0	0	0.0405229	0	0	0	1.43439	0.00430961	0	0	0	0	0.0761096	0	0	0	0	0	0	0	0.0105719	0	0.00231451	0	0
DNK	0	0	0	0	0	0	0	0	0	0	0.0116954	0.0126999	0	0	0	0	0	0	0	0	0.762424	0	0	0	0	0	0	0	0	0	0	0	0	0	0	0	0	0	0	0	0	0	0	0	0.0185993	0	0.00639878	0	0
DOM	0	0	0	0	0	0	0	0	0	0	0	0	0	0	0	0	0	0	0	0	0	0	0	0	0	0	0	0	0	0	0	0	0	0	0	0	0	0	0	0	0	0	0	0	0	0	0	0	0
SLV	0	0	0	0	0	0	0	0	0	0	0	0	0	0	0	0	0	0	0	0	0	0	0	0	0	0	0	0	0	0	0	0	0	0	0	0	0	0	0	0	0	0	0	0	0	0	0	0	0
EST	0	0	123.142	0	0	0	0	0	0	0	0	0	63.6673	0	0	0.170057	0	0	0	0	0	0.0240254	234.105	0	0	0	3.01948	0	0	0	0	886.176	0	0	0	0	0	0	0	0	0	0	0	0	52.5642	0	0	0	0
FIN	0	0.000993671	0	0	0	0	0	0	0	0	0	0	0.0744824	0	0	0	0	0	0	0	0	0	0	0	0	0	0	0	0	0	0	0	0	0	0	0.173385	0	0	0	0.592082	0	0	0	0	0.00485317	0	0.198688	0	0
FRA	1.44585	0.00096607	0.104433	29.2636	4.00384	0.144426	0	0.0036497	0	2.68165	0	0.00112762	33.9542	0	0.32714	1.89177	0.12845	0	0	0	2.4148	0	159.929	0.0879264	0	0	5.23423	0	0.148577	0.267497	93.8915	3165.73	0	0	697.517	0.166574	0.115407	0.0744359	0.00377169	1.12676	0.0549069	1.11758	0	0	19.7275	0	0.0443153	0	0
DEU	0.0512707	0.11932	67.6468	2.45289	0.332736	0.510257	0	0	0.0350897	0.752743	0	0.658915	2.57187	0.0393479	0.0127727	3.97672	0.337743	0.00112089	0.0128096	0.0121377	0.659847	15.1726	0	0.05035	0.0521951	0	0.31536	0.300037	0.0636737	4.56144	1.33664	4.38417	0.0139294	0.0296271	3.19201	0.0962792	0.0500727	16.4053	0	1.59261	0	0.104976	0.00593139	0	1.55927	0	0.310173	0.510993	0.302537
GRC	0	0	0	0	0	0	0	0	0	0	0	0	0	0	0	0	0	0	0	0	0	0	0	0	0	0	0	0	0	0	0	0	0	0	0	0	0	0	0	0	0	0	0	0	0.0144705	0	0	0	0
GTM	0	0	0	0	0	0	0	0	0	0	0	0	0	0	0	0	0	7.52863	14.8279	0	0	0	0	0	0	0.000974034	0	0	0	0	0	0	0	0	0	0	0	0	0	0	0	0	0	0	0	0	0	0	0
HND	0	0	0	0	0	0	0	0	0	0	0	0	0	0	0	0	0	0	0	0	0	0	0	0	0	0	0	0	0	0	0	0	0	0	0	0	0	0	0	0	0	0	0	0	0	0	0	0	0
HUN	0	0	0	0	0	0	0	0	0	0	0	0	0	0	0	0	0	0	0	0	0	0	23.5888	0	0	0	0	0	0	0	0	0	0	0	0	0	0	0	0	0	0	0	0	0	0.00596601	0	0	0	0
IDN	0	0	0	0	0	0	0	0	0	0	0	0	0	0	0	0	0	0	0	0	0	0	0	0	0	0	0	0	0	0	0	0.0425055	0	0	0	0	0	0	0	0	0	0	0	0	0	0	0	0	0
IRL	0	0	0	0	0	0	0	0	0	0	0	0	0	0	0	0.00187466	0	0	0	0	0	0.000919385	0	0	0	0	0	0.0635962	0	0	0.0343516	0	0	0	0.00101424	0	0	0	0	0	0	0	0	0	0.00455538	0	0	0	0
ISR	0	0	0	0.00204811	0	0	0	0	0	0	0	0	0	0	0	0	0	0	0	0	0	0.00301162	0	0	0	0	0	0	0	0	0	0	0	0	0	0	0	0	0	0	0	0	0	0	3.05107	0	0	0	0
ITA	0	0	0.0392024	0.00101475	14.3182	0	0	0	0	0.137078	0	0	0.0365362	0	0	0.579423	0	0.124611	0	0.00506522	0.0312758	0.205802	6.66817	0.00315176	0	0	0	0	0.00199289	0	0	59.1022	0	0	0	0	0.00196668	0	0.0166631	0	0	68.1024	0	0	0.00784771	0	0	0	0
JPN	3.93487	0.0400158	1.1235	0.0101085	0.813092	0	0	0	0	22.3873	1.48594	0	369.144	0	0	1.18289	0.305299	0	1.2505	3.40188	2.81351	250.722	376.965	0	0.0012399	0	0	12.0219	0	0	4.59845	0	0	0	648.649	0	0	0	0	67.5677	0	7.94592	0	0	0.000977201	0	0	0	0
KAZ	0	0	0	0	0	0	0	0	0	0	0	0	1371.14	0	0	0	0	0	0	0	0	0	4.34611	0	0	0	0	0	0	0	0	0	0	0	0	0	0	0	0	0	0	0	0	0	0	0	0	0	0
KEN	0	0	0	0	0	0	0	0	0	0	0	0	0	0	0	0	0	0	0	0	0	0	0	0	0	0	0	0	0	0	0	0	0	0	0	0	0	0	0	0	0	0	0	0	0	0	0	0	0
KOR	0.0257622	0.0209592	0	0	0	0	0	0	0	0	0	0	32.5207	0	0	0	0	0	0	0.167028	0	0.0218418	76.6787	0	0	0	0	0.00126512	0	0	0.399906	3.66747	0	0	0	0	0	0	0	0.0274391	0	0	0	0	0.111579	0	3.52156	0.00471232	0
LVA	0	0	0	0	0	0	0	0	0.0311329	0	0	0	0	0	0	0	0	0	0	0	0	0	0.000883506	0	0	0	0	0	0	0	0	0	0	0	0	0	0	0	0	0	0	0	0	0	0.00469259	0	0	0	0
LTU	0	0	0	0	0	0	0	0	0.36158	0	0	0	0	0	0	0	0	0	0	0	0	0	0	0	0	0	0	0	0	0	0	0	0	0	0	0	0	0	0	0	0	0	0	0	0.0118909	0	0	0	0
LUX	0	0	0	0	0	0	0	0	0	0	0	0	0	0	0	0	0	0	0	0	0	60.946	0	0	0	0	0	0	0	0	0	0	0	0	0	0	0	0	0	0	0	0	0	0	0.00295659	0	0	0	0
MDG	0	0	0	0	0	0	0	0	0	0	0	0	0	0	0	0	0	0	0	0	0	0	0	0	0	0	0	0	0	0	0	0	0	0	0	0	0	0	0	0	0	0	0	0	0	0	0	0	0
MYS	0	0	327.456	0	0	0	0	0	0	0	0	0	4230.19	0	0	0	0	0	0	0	0	9380.96	15.9517	0	0	0	0	0	0	0	0	2510.75	0	0	0.56153	0	0	0	0	0	0	0	0	0	0.00798911	0	0	0	0
MLT	0	0	0	0	0	0	0	0	0	0	0	0	0	0	0	0	0	0	0	0	0	0	0	0	0	0	0	0	0	0	0	0	0	0	0	0	0	0	0	0	0	0	0	0	0	0	0	0	0
MEX	0	0	0	0	0	0	0	0	0	0	0	0	0	0	0	0	0	0	0.0183408	0	0	0	0	0	0.520459	0	0	0	0	0	0	0	0	0	0	0	0	0	0	0	0	0	0	0	0	0	0	0	0
OMN	0	0	0	0	0	0	0	0	0	0	0	0	0	0	0	0	0	0	0	0	0	0	0	0	0	0	0	0	0	0	0	0	0	0	0	0	0	0	0	0	0	0	0	0	0	0	0	0	0
NAM	0	0	0	0	0	0	0	0	0	0	0	0	0	0	0	0	0	0	0	0	0	0	0	0	0	0	0	0	0	0	0	0	0	0	0	0	0	0	0	0	0	0	0	0	0	0	0	0	0
NLD	0	0	4.46095	602.376	0	0.488816	0	0	0	0	0	0	0.0771626	0	0.0626767	829.04	1.38963	0	0	0.0246458	0.308768	52.2529	3535.35	0.151225	0	0	1907.76	0	0.658574	0	447.309	0	0	0	0.567744	0.0336338	0.235245	47.4691	0	0	0.0209485	0	0	0	0	0	1.02374	0	0.0385209
NZL	0	0	0	0	0	0	0	0	0	0	0	0	0	0	0	0	0	0	0	0	0	0	0	0	0	0	0	0	0	0	0	0	0	0	0	0	0	0	0	0	0	0	0	0	0	0	0	0	0
NOR	0	0	0	0.00203691	0.000913936	0	0	0	0	0.119932	0	0	0.00266433	0	0	0.00501076	0	0	0	0.00508374	0	0.00199612	0.114847	0	0	0	0	0	18.1936	0	0.0030935	0	0	0	0.0482793	0	0	0	0	0	0	0	0	0	2.22902	0	0	0	0
PAK	0	0	0	0	0	0	0	0	0	0	0	0	0	0	0	0	0	0	0	0	0	0	0	0	0	0	0	0	0	0	0	0	0	0	0	0	0	0	0	0	0	0	0	0	0	0	0	0	0
PER	0	0	0	0	0	0	0	0	0	0	0	0.111375	0	0	0	0	0	0	0	0	0	0	0	0	0	0	0	0	0	0	0	0	0	0	0	0	0	0	0	0	0	0	0	0	0	0	0	0	0
PHL	0	0	0	0	0	0	0	0	0	0	0	0	0	0	0	0	0	0	0	0	0	0	0	0	0	0	0	0	0	0	0	31.8313	0	0	0	0	0	0	0	0	0	0	0	0	0	0	0	0	0
POL	0	0	0	5.32786	0	0	0	0	0.137716	0	0	0	0	0	0	0.0101391	0	0	0	0	0	5.30531	6.98286	0	0	0	0	0	0	0	0	0	0	0	0	0	0.00600229	0	0	0	0	0	0	0	22.6418	0	0.481867	0	0
PRT	0	0	0	0.0182691	0	0	0	0	0	0	0	0	0	0	0	0	0	0	0	0	0	0.437547	0	0	0	0	0	0	0	0	0	0	0	0	0	0	0.00590123	0	0	0	0	0	0	0	0.00392464	0	0	0	0
ROU	0	0	0	0	0	0.327456	0	0	0	0	0	0	0	0	0	0	0	0	0	0	0	0	0	0.00527449	0	0	0	0	0	0	0	0	0	0	0	0	0	0	0	0	0	0	0	0	0.00492495	0	0	0	0
RUS	0	0	0	0	0.121558	0	0	0	0	0.915097	0	0	64.4006	0	0	0.0108873	0	0	0	4521.22	0.012107	0.00688046	0.824145	0	0	0	0	0.00470239	0	0	0	0.24238	31.1617	0	0.0904763	0	0	0	0	0	0	0	0	0	0	0	0.00934815	0	0
SAU	0	0	0	0	0	0	0	0	0	0	0	0	0	0	0	0	0	0	0	0	0	0	0	0	0	0	0	0	0	0	0	0	0	0	0	0	0	0	0	0	0	0	0	0	0	0	0	0	0
SRB	0	0	0	0	0	0	0	0	0	0	0	0	0	0	0	0	0	0	0	0	0	0	0	0	0	0	0	0	0	0	0	0	0	0	0	0	0	0	0	0	0	0	0	0	0	0	0	0	0
IND	0.0085993	0.485838	0.177022	0.145839	7.24682	0	0	0	0.0113348	0.0146132	0.396252	0	342.861	0.044486	0	0.00603034	0	0	0	0	0	0.49231	4.59305	0.00425325	0	0	0	0.0228059	0	0.030448	133.186	2024.56	0	24.0837	104.106	0	0.19905	0	0	0.0141541	0	0	0	0	0.000992846	0	0	0	0.159652
SGP	0	0	0	0	0	0	0	0	0	0	0	0	2.14403	0	0	0	0	0	0	0	0	0	0	0	0	0	0	0.0287775	0	0	0	0	0	0	0.164837	0	0	0	0	36.6724	0	0	0	0	0.479447	0	0	0	0
SVK	0	0	0	0.00101664	0	0	0	0	0	0	0	0	0	0	0	0	0	0	0	0	0	0.00199236	0.00961929	0.00105255	0	0	0	0	0	0	0	0	0	0	0	0	0.000985178	0	0	0	0	0	0	0	0.00687957	0	0	0	0
VNM	0	0	0	0	0	0	0	0	0	2.82491	0	0	2668.57	0	0	0	0	0	0	0.0234016	0	0	0	0	0	0	0	0	0	0	0	339.166	0	0	0	0	0	0	0	0	0	0	0	0	0	0	0	0	0
SVN	0	0	0.011653	0	0	0	0	0	0	0	0	0	0.0161905	0	0.00102987	0.00096971	0	0	0	0	0	0	0.00449739	0	0	0	0.0100511	0	0	0	9.92547	0	0	0	0	0	0	0	0	0	0	0	0	0	0.00473839	0	0	0	0
ZAF	0	2.60402	0	0	0	0	0	0	0	0	0	0	0	0	0	0	0	0	0	0	0	0	2.85652	0	0	0	0	0	0	0	0	0	0	0	0	0	0	0	0.000793514	0	0	0	0	0.285666	0.000794145	0	0	0	0
ESP	0	0	0	0.766178	0.0424573	0	0	0	0	0	0	0.119096	0.00397432	0.0414361	0	0.00696952	0	0	0	0	0.0121906	31.7904	0.720465	0.0648823	0	0	0	0	0	0	1.19329	0	0	0	0.0243714	0	0	0	0	0.0260019	0	0	0	0	1.94744	0	0	0.00149938	0.00896508
SWE	0	0	0	0	0	0	0	0	0	0	0	0	0	0	0	0	0	0	0	0	0.0280216	0	0	0	0	0	0	0	0	0	0	0	0	0	0	0	0	0	0	0	0	0	0	0	0.0110261	0	0.0011064	0	0
CHE	0	0	0	0	0.120103	0.0104715	0	0	0	0.768658	0	0	0.905466	0	0	0.00626797	0	0	0	0	0	0.0672188	0.614953	0	0	0	0.0685782	0	0	0.216805	1.10263	0	0	0	0.0710591	0	0	0	0	0	0	0	0	0	0.00103315	0	0.00124403	0	0.00105322
THA	0	0	0	0	0	0	0.0336202	0	0	0	0	0	30.4495	0	0	0	0	0	0	0	0	0.00206156	0.00102089	0	0	0	0	0	0	0	0	2.12602	0	0	0	0	0	0.00205289	0	0	0	0	0	0	0	0	0	0	0
ARE	0	0	0	0	0	0	0	0	0	0	49.9797	0	0	0	0	0	0	0	0	0	0	0.0259364	0	0	0	0	0	0	0	0	0	0	0	0	0	0	0	0	0	0	0	0	0	0	0	0	0	0.00906017	0
TUR	0	0.00494927	0	0	0	18.6212	0	0	0	0	0	0	0	0	0	0	0.00125346	0	0	0	0	0.00293741	0.00746747	0	0	0	0	0	0	0.00400568	0.00303806	0	0	0	0.170589	0	0	0	0	0.00097924	0	0	0	0	0.00580143	0	0	0	0
UGA	0	0	0	0	0	0	0	0	0	0	0	0	0	0	0	0	0	0	0	0	0	0	0	0	0	0	0	0	0	0	0	0	0	0	0	0	0	0	0	0	0	0	0	0	0	0	0	0	0
UKR	0	0	0	0	0	0	0	0	0	0	0	0	0.00257861	0	0	0	0	0	0	0	0	0	0	0	0	0	0	0	0	0	0	0	0	0	0	0	0	0	0	0	0	0	0	0	0	0	0	0	0
MKD	0	0	0	0	0	0	0	0	0	0	0	0	0	0	0	0	0	0	0	0	0	0	0	0	0	0	0	0	0	0	0	0	0	0	0	0	0	0	0	0	0	0	0	0	0	0	0	0	0
GBR	0.0196448	2.98569	12.2129	0.62276	0.54351	0	0	0	0.388409	0.470992	0	0	5.32061	0.544429	0.0742251	0.0447485	0.00632449	0	0.007853	0	0.0730386	10.6334	25.9705	1.12022	0	0	0.205365	0.0260574	0.127856	0.127384	9.18309	0.350894	0	0.952093	1.03581	0.0206268	0.2367	0	0	0.139608	0.85648	0	0	0	0.831325	0	0.541627	0	0.28846
USA	0	19.3578	9.4234	0.0800919	71.6907	0.423494	0	0	0	1349.46	0	1.66065	1070.69	0	0.087042	3.07073	27.7024	0.0861674	0.00385162	272.543	50.6198	52.6073	155.386	0	1.16585	0	0.0829114	0	0.400017	0.797855	3.25767	111.837	0.00172163	0.0336218	38.0619	0.0822826	0.0896566	0.0755981	0	5.28274	0	99.7399	0	0	17.7171	0	0.0875894	0.00195824	0.0104077
URY	0	0	0	0	0	0	0	0	0	0	0	0	0	0	0	0	0	0	0	0	0	0	0	0	0	0	0	0	0	0	0	0	0	0	0	0	0	0	0	0	0	0	0	0	0	0	0	0	0
UZB	0	0	0	0	0	0	0	0	0	0	0	0	0	0	0	0	0	0	0	0	0	0	0	0	0	0	0	0	0	0	0	0	0	0	0	0	0	0	0	0	0	0	0	0	0	0	0	0	0
MNG	0	0	0	0	0	0	0	0	0	0	0	0	0	0	0	0	0	0	0	0	0	0	0	0	0	0	0	0	0	0	0	0	0	0	0	0	0	0	0	0	0	0	0	0	0	0	0	0	0
ROA	0	0	0	7.50784	0.00183508	0	0	0	0	0	0.060158	0	276.103	0	0	0.00200872	0	0	0	0	0.00136828	0.744568	4.22284	0	0	0	0	0	0	0	0	1134.9	0	0	73.0562	0	0	0	0	0.551069	0	0	0	0	0.000987066	0	0	0	0
	5.85468	179.1	552.564	683.443	1188.89	20.5681	22.7683	0.0036497	2.26369	1892.75	55.6313	2.71451	28397	3.90141	0.579612	903.122	55.6782	8.53883	16.1506	4797.41	66.1647	10482.6	6853.7	2.75346	2.05223	0.000974034	1933.35	394.515	19.9842	6.91318	1727.81	21556.8	31.3051	25.099	4667.83	0.593403	64.0395	64.0458	0.0212283	577.74	0.933318	315.98	0.00593139	0.285666	6803.09	4.08371	240.924	81.5437	12.8067
Simulated global rare earth (HS2846) trade flows under scenario TLS
	ARG	AUS	AUT	BEL	BRA	BGR	MMR	BDI	BLR	CAN	LKA	CHL	CHN	COL	HRV	CZE	DNK	DOM	SLV	EST	FIN	FRA	DEU	GRC	GTM	HND	HUN	IDN	IRL	ISR	ITA	JPN	KAZ	KEN	KOR	LVA	LTU	LUX	MDG	MYS	MLT	MEX	OMN	NAM	NLD	NZL	NOR	PAK	PER
ARG	0	0	0	0	0	0	0	0	0	0	0	0	0	0	0	0	0	0	0	0	0	0.0181992	299.484	0	0	0	0	0	0	0	0	0	0	0	0	0	0	0	0	0	0	0	0	0	0	0	0	0	0
AUS	0	0	0.00107511	0	0	0	0	0	0	0	0	0	51.1681	0	0	0	0	0	0	0	0.0475882	0.00103891	0	0	0	0	0	0.060604	0	0	0	0	0	0	0	0	0	0	0	0	0	0	0	0	0.00311188	0	0	0	0
AUT	0.00678897	0.00199417	0	10.6446	0.407287	0	0	0	0	3.20447	0	0	3.84956	0	0.00505875	51.7481	20.8909	0	0.0295444	0.000999289	5.61332	149.126	166.988	0.00100818	0.000986992	0	2.54171	2.78527	0	0.530095	261.319	19.7512	0	0	5.28967	0.0120819	64.2864	0	0	13.2659	0	0	0	0	2.33141	0	1.81116	0	10.3145
BEL	0	0.000958885	0.0475214	0	0.00484179	0.0139371	0	0	0.00293634	0.0919437	0	0	0.0405133	0	0.00194598	0.0241343	0.0170769	0	0	0.00384402	0.0121995	1.13552	0.58462	0.0232694	0	0	0.0315755	0	0.0230264	0.0304942	0.109164	0.0317232	0	0	0.0154626	0.00774602	0.00669614	0.01626	0	0.00735221	0.00093495	0	0	0	0.144835	0	0.00477196	0.000948261	0
BRA	0	0	0	0	0	0	0	0	0	0	0	0	0	0.345155	0	0	0	0	0	0	0	0	0	0	0	0	0	0	0	0	0	0	0	0	0	0	0	0	0	0	0	0	0	0	0	0	0	0	0
BGR	0	0	0	0	0	0	0	0	0	0	0	0	0	0	0	0	0	0	0	0	0	0	0	0	0	0	0.0040189	0	0	0	0	0	0	0	0	0	0	0	0	0	0	0	0	0	0.00196805	0	0	0	0
MMR	0	0	0	0	0	0	0	0	0	0	0	0	23788.2	0	0	0	0	0	0	0	0	0	0	0	0	0	0	0	0	0	0	0	0	0	0	0	0	0	0	0	0	0	0	0	0	0	0	0	0
BDI	0	0	0	0	0	0	0	0	0	0	0	0	0	0	0	0	0	0	0	0	0	0	0	0	0	0	0	0	0	0	0	0	0	0	0	0	0	0	0	0	0	0	0	0	0	0	0	0	0
BLR	0	0	0	0	0	0	0	0	0	0	0	0	0	0	0	0	0	0	0	0	0	0	0	0	0	0	0	0	0	0	0	0	0	0	0	0	0	0	0	0	0	0	0	0	0	0	0	0	0
CAN	0	0.0200525	0	0.445903	1.53317	0	0	0	0	0	0	0.00198676	0.0784992	0	0	0.00501611	0	0	0	0.00401936	0.00850397	0.112286	0.799919	0	0	0	0	0	0	0.176727	0.111086	6.60089	0	0	0.00105306	0	0	0	0	4.76063	0	0	0	0	0.686471	0	0	0	0
LKA	0	0	0	0	0	0	0	0	0	0	0	0	0	0	0	0	0	0	0	0	0	0	0	0	0	0	0	0	0	0	0	0	0	0	0	0	0	0	0	0	0	0	0	0	0	0	0	0	0
CHL	0	0	0	0	0	0	0	0	0	0	0	0	0	0	0	0	0	0	0	0	0	0	0	0	0	0	0	0	0	0	0	0	0	0	0	0	0	0	0	0	0	0	0	0	0	0	0	0	0
CHN	0.350085	128.279	6.04479	21.0001	944.84	0.0231997	15.8089	0	1.27991	293.358	3.11467	0.1055	0	2.15905	0	10.4246	0.410035	0.593695	0	0	0.345443	409.137	1479.98	1.04729	0.207852	0	12.6617	248.918	0.322886	0.150583	658.747	7899.52	0.1063	0	1980.92	0	0	0.0020767	0	312.84	0	91.8128	0	0	5940.96	3.42603	164.539	44.6913	1.36004
COL	0	0	0	0	0	0	0	0	0	0	0	0	0	0	0	0	0	0	0	0	0	0.0045468	0	0	0	0	0	0	0	0	0	0	0	0	0	0	0	0	0	0	0	0	0	0	0	0	0	0	0.068886
HRV	0	0	0	0	0	0	0	0	0	0	0	0	0	0	0	0	0	0	0	0	0	0	0	0	0	0	0	0	0	0	0	0	0	0	0	0	0	0	0	0	0	0	0	0	0.00398307	0	0	0	0
CZE	0	0.0384863	0	0.0127004	0	0	0	0	0	0	0	0	0.159414	0	0.00683415	0	0	0	0	0	0.510046	0.0570763	3.64786	0	0	0	0.0395449	0	0	0	1.39365	0.00374961	0	0	0	0	0.0758285	0	0	0	0	0	0	0	0.0105173	0	0.0019153	0	0
DNK	0	0	0	0	0	0	0	0	0	0	0.0127429	0.0116586	0	0	0	0	0	0	0	0	0.645615	0	0	0	0	0	0	0	0	0	0	0	0	0	0	0	0	0	0	0	0	0	0	0	0.0204631	0	0.00585599	0	0
DOM	0	0	0	0	0	0	0	0	0	0	0	0	0	0	0	0	0	0	0	0	0	0	0	0	0	0	0	0	0	0	0	0	0	0	0	0	0	0	0	0	0	0	0	0	0	0	0	0	0
SLV	0	0	0	0	0	0	0	0	0	0	0	0	0	0	0	0	0	0	0	0	0	0	0	0	0	0	0	0	0	0	0	0	0	0	0	0	0	0	0	0	0	0	0	0	0	0	0	0	0
EST	0	0	128.227	0	0	0	0	0	0	0	0	0	101.316	0	0	0.172775	0	0	0	0	0	0.0243583	249.099	0	0	0	3.00379	0	0	0	0	808.066	0	0	0	0	0	0	0	0	0	0	0	0	54.1134	0	0	0	0
FIN	0	0.000990286	0	0	0	0	0	0	0	0	0	0	0.117198	0	0	0	0	0	0	0	0	0	0	0	0	0	0	0	0	0	0	0	0	0	0	0.168993	0	0	0	0.588118	0	0	0	0	0.00492034	0	0.16756	0	0
FRA	1.73211	0.00100286	0.111553	30.526	4.85334	0.146735	0	0.00402761	0	2.40843	0	0.000993613	55.0563	0	0.324617	1.9647	0.110312	0	0	0	1.96275	0	178.364	0.0882198	0	0	5.28208	0	0.155532	0.273644	96.8386	2989.33	0	0	677.135	0.169114	0.122056	0.0780259	0.00450831	1.21434	0.056714	1.6413	0	0	20.8331	0	0.0389283	0	0
DEU	0.0588151	0.118608	69.1918	2.45012	0.377236	0.496414	0	0	0.0412039	0.618715	0	0.555969	4.03917	0.035417	0.0121363	3.97846	0.277742	0.000991028	0.0127976	0.0119868	0.513564	15.0944	0	0.0483741	0.0414377	0	0.310587	0.280159	0.0638255	4.45934	1.32009	3.90094	0.0165889	0.0304263	2.85058	0.0935988	0.0507102	16.4668	0	1.57381	0	0.13136	0.00732922	0	1.57679	0	0.260904	0.335124	0.300826
GRC	0	0	0	0	0	0	0	0	0	0	0	0	0	0	0	0	0	0	0	0	0	0	0	0	0	0	0	0	0	0	0	0	0	0	0	0	0	0	0	0	0	0	0	0	0.0138498	0	0	0	0
GTM	0	0	0	0	0	0	0	0	0	0	0	0	0	0	0	0	0	6.71719	14.9492	0	0	0	0	0	0	0.000998382	0	0	0	0	0	0	0	0	0	0	0	0	0	0	0	0	0	0	0	0	0	0	0
HND	0	0	0	0	0	0	0	0	0	0	0	0	0	0	0	0	0	0	0	0	0	0	0	0	0	0	0	0	0	0	0	0	0	0	0	0	0	0	0	0	0	0	0	0	0	0	0	0	0
HUN	0	0	0	0	0	0	0	0	0	0	0	0	0	0	0	0	0	0	0	0	0	0	23.8775	0	0	0	0	0	0	0	0	0	0	0	0	0	0	0	0	0	0	0	0	0	0.00597788	0	0	0	0
IDN	0	0	0	0	0	0	0	0	0	0	0	0	0	0	0	0	0	0	0	0	0	0	0	0	0	0	0	0	0	0	0	0.0397255	0	0	0	0	0	0	0	0	0	0	0	0	0	0	0	0	0
IRL	0	0	0	0	0	0	0	0	0	0	0	0	0	0	0	0.00198063	0	0	0	0	0	0.000978007	0	0	0	0	0	0.0647781	0	0	0.036142	0	0	0	0.00102305	0	0	0	0	0	0	0	0	0	0.00490739	0	0	0	0
ISR	0	0	0	0.00203486	0	0	0	0	0	0	0	0	0	0	0	0	0	0	0	0	0	0.00297914	0	0	0	0	0	0	0	0	0	0	0	0	0	0	0	0	0	0	0	0	0	0	3.06884	0	0	0	0
ITA	0	0	0.0398334	0.00100691	16.0684	0	0	0	0	0.111158	0	0	0.057102	0	0	0.57638	0	0.109448	0	0.00496929	0.0241817	0.203312	6.78178	0.00300811	0	0	0	0	0.00198447	0	0	52.1132	0	0	0	0	0.00197859	0	0.0189464	0	0	83.1624	0	0	0.00788351	0	0	0	0
JPN	4.47672	0.0394493	1.1397	0.010014	0.910158	0	0	0	0	18.0929	1.47584	0	554.475	0	0	1.17501	0.248995	0	1.23905	3.33194	2.17175	247.256	382.222	0	0.00097625	0	0	9.90179	0	0	4.50412	0	0	0	570.122	0	0	0	0	65.6754	0	9.64409	0	0	0.00098004	0	0	0	0
KAZ	0	0	0	0	0	0	0	0	0	0	0	0	780.912	0	0	0	0	0	0	0	0	0	0.3934	0	0	0	0	0	0	0	0	0	0	0	0	0	0	0	0	0	0	0	0	0	0	0	0	0	0
KEN	0	0	0	0	0	0	0	0	0	0	0	0	0	0	0	0	0	0	0	0	0	0	0	0	0	0	0	0	0	0	0	0	0	0	0	0	0	0	0	0	0	0	0	0	0	0	0	0	0
KOR	0.0282928	0.0199456	0	0	0	0	0	0	0	0	0	0	47.5941	0	0	0	0	0	0	0.157918	0	0.0207495	72.8446	0	0	0	0	0.000992649	0	0	0.378111	3.074	0	0	0	0	0	0	0	0.0248522	0	0	0	0	0.108021	0	2.83588	0.00295869	0
LVA	0	0	0	0	0	0	0	0	0.0364488	0	0	0	0	0	0	0	0	0	0	0	0	0	0.0009046	0	0	0	0	0	0	0	0	0	0	0	0	0	0	0	0	0	0	0	0	0	0.00473116	0	0	0	0
LTU	0	0	0	0	0	0	0	0	0.425385	0	0	0	0	0	0	0	0	0	0	0	0	0	0	0	0	0	0	0	0	0	0	0	0	0	0	0	0	0	0	0	0	0	0	0	0.0120472	0	0	0	0
LUX	0	0	0	0	0	0	0	0	0	0	0	0	0	0	0	0	0	0	0	0	0	60.6436	0	0	0	0	0	0	0	0	0	0	0	0	0	0	0	0	0	0	0	0	0	0	0.00299034	0	0	0	0
MDG	0	0	0	0	0	0	0	0	0	0	0	0	0	0	0	0	0	0	0	0	0	0	0	0	0	0	0	0	0	0	0	0	0	0	0	0	0	0	0	0	0	0	0	0	0	0	0	0	0
MYS	0	0	337.782	0	0	0	0	0	0	0	0	0	6223.03	0	0	0	0	0	0	0	0	9434.04	17.131	0	0	0	0	0	0	0	0	2124.85	0	0	0.467402	0	0	0	0	0	0	0	0	0	0.0081475	0	0	0	0
MLT	0	0	0	0	0	0	0	0	0	0	0	0	0	0	0	0	0	0	0	0	0	0	0	0	0	0	0	0	0	0	0	0	0	0	0	0	0	0	0	0	0	0	0	0	0	0	0	0	0
MEX	0	0	0	0	0	0	0	0	0	0	0	0	0	0	0	0	0	0	0.0198229	0	0	0	0	0	0.447003	0	0	0	0	0	0	0	0	0	0	0	0	0	0	0	0	0	0	0	0	0	0	0	0
OMN	0	0	0	0	0	0	0	0	0	0	0	0	0	0	0	0	0	0	0	0	0	0	0	0	0	0	0	0	0	0	0	0	0	0	0	0	0	0	0	0	0	0	0	0	0	0	0	0	0
NAM	0	0	0	0	0	0	0	0	0	0	0	0	0	0	0	0	0	0	0	0	0	0	0	0	0	0	0	0	0	0	0	0	0	0	0	0	0	0	0	0	0	0	0	0	0	0	0	0	0
NLD	0	0	4.5192	595.94	0	0.471006	0	0	0	0	0	0	0.120331	0	0.0589845	822.561	1.13183	0	0	0.0241068	0.238018	51.4574	3575.78	0.143901	0	0	1868.78	0	0.653831	0	437.545	0	0	0	0.497723	0.0323848	0.235961	47.1912	0	0	0.0205215	0	0	0	0	0	0.852895	0	0.0379368
NZL	0	0	0	0	0	0	0	0	0	0	0	0	0	0	0	0	0	0	0	0	0	0	0	0	0	0	0	0	0	0	0	0	0	0	0	0	0	0	0	0	0	0	0	0	0	0	0	0	0
NOR	0	0	0	0.00203034	0.00103282	0	0	0	0	0.0981563	0	0	0.00417792	0	0	0.0050039	0	0	0	0.00501003	0	0.00198143	0.117781	0	0	0	0	0	18.1987	0	0.00304879	0	0	0	0.0429413	0	0	0	0	0	0	0	0	0	2.24933	0	0	0	0
PAK	0	0	0	0	0	0	0	0	0	0	0	0	0	0	0	0	0	0	0	0	0	0	0	0	0	0	0	0	0	0	0	0	0	0	0	0	0	0	0	0	0	0	0	0	0	0	0	0	0
PER	0	0	0	0	0	0	0	0	0	0	0	0.0982345	0	0	0	0	0	0	0	0	0	0	0	0	0	0	0	0	0	0	0	0	0	0	0	0	0	0	0	0	0	0	0	0	0	0	0	0	0
PHL	0	0	0	0	0	0	0	0	0	0	0	0	0	0	0	0	0	0	0	0	0	0	0	0	0	0	0	0	0	0	0	29.7494	0	0	0	0	0	0	0	0	0	0	0	0	0	0	0	0	0
POL	0	0	0	4.98062	0	0	0	0	0.151344	0	0	0	0	0	0	0.00958032	0	0	0	0	0	4.92039	6.36181	0	0	0	0	0	0	0	0	0	0	0	0	0	0.00568896	0	0	0	0	0	0	0	21.428	0	0.379339	0	0
PRT	0	0	0	0.0182576	0	0	0	0	0	0	0	0	0	0	0	0	0	0	0	0	0	0.435522	0	0	0	0	0	0	0	0	0	0	0	0	0	0	0.00597935	0	0	0	0	0	0	0	0.0039707	0	0	0	0
ROU	0	0	0	0	0	0.321236	0	0	0	0	0	0	0	0	0	0	0	0	0	0	0	0	0	0.00510988	0	0	0	0	0	0	0	0	0	0	0	0	0	0	0	0	0	0	0	0	0.00502191	0	0	0	0
RUS	0	0	0	0	0.125595	0	0	0	0	2.18532	0	0	96.7567	0	0	0.0107038	0	0	0	4397.73	0.00928098	0.00674829	0.847287	0	0	0	0	0.00404218	0	0	0	0.198583	32.7595	0	0.086092	0	0	0	0	0	0	0	0	0	0	0	0.00740391	0	0
SAU	0	0	0	0	0	0	0	0	0	0	0	0	0	0	0	0	0	0	0	0	0	0	0	0	0	0	0	0	0	0	0	0	0	0	0	0	0	0	0	0	0	0	0	0	0	0	0	0	0
SRB	0	0	0	0	0	0	0	0	0	0	0	0	0	0	0	0	0	0	0	0	0	0	0	0	0	0	0	0	0	0	0	0	0	0	0	0	0	0	0	0	0	0	0	0	0	0	0	0	0
IND	0.0100763	0.493295	0.184948	0.148799	8.48943	0	0	0	0.0135953	0.0125437	0.405337	0	544.359	0.0409006	0	0.00614439	0	0	0	0	0	0.500901	4.91746	0.00417399	0	0	0	0.0195611	0	0.0304346	134.358	1854.59	0	25.2639	96.8469	0	0.205908	0	0	0.0145934	0	0	0	0	0.00102553	0	0	0	0.162154
SGP	0	0	0	0	0	0	0	0	0	0	0	0	3.22357	0	0	0	0	0	0	0	0	0	0	0	0	0	0	0.0237454	0	0	0	0	0	0	0.145248	0	0	0	0	35.739	0	0	0	0	0.481472	0	0	0	0
SVK	0	0	0	0.00101727	0	0	0	0	0	0	0	0	0	0	0	0	0	0	0	0	0	0.00198578	0.0099354	0.00101302	0	0	0	0	0	0	0	0	0	0	0	0	0.000999472	0	0	0	0	0	0	0	0.00696904	0	0	0	0
VNM	0	0	0	0	0	0	0	0	0	1.7294	0	0	3626.62	0	0	0	0	0	0	0.020008	0	0	0	0	0	0	0	0	0	0	0	247.666	0	0	0	0	0	0	0	0	0	0	0	0	0	0	0	0	0
SVN	0	0	0.0120183	0	0	0	0	0	0	0	0	0	0.0255832	0	0.000986703	0.000977093	0	0	0	0	0	0	0.00470151	0	0	0	0.0099452	0	0	0	9.88415	0	0	0	0	0	0	0	0	0	0	0	0	0	0.00483148	0	0	0	0
ZAF	0	3.13831	0	0	0	0	0	0	0	0	0	0	0	0	0	0	0	0	0	0	0	0	4.1956	0	0	0	0	0	0	0	0	0	0	0	0	0	0	0	0.00109353	0	0	0	0	0.434792	0.00097365	0	0	0	0
ESP	0	0	0	0.762252	0.0478392	0	0	0	0	0	0	0.100087	0.00622337	0.0371475	0	0.00694854	0	0	0	0	0.00945013	31.4928	0.736277	0.062087	0	0	0	0	0	0	1.1738	0	0	0	0.0215973	0	0	0	0	0.02549	0	0	0	0	1.96143	0	0	0.000979407	0.00887876
SWE	0	0	0	0	0	0	0	0	0	0	0	0	0	0	0	0	0	0	0	0	0.0220663	0	0	0	0	0	0	0	0	0	0	0	0	0	0	0	0	0	0	0	0	0	0	0	0.0112813	0	0.000941619	0	0
CHE	0	0	0	0	0.124626	0.00961904	0	0	0	0.561854	0	0	1.31172	0	0	0.00596789	0	0	0	0	0	0.062929	0.569487	0	0	0	0.0653979	0	0	0.199599	1.02821	0	0	0	0.0568191	0	0	0	0	0	0	0	0	0	0.000986462	0	0.000988045	0	0.000988834
THA	0	0	0	0	0	0	0.0268998	0	0	0	0	0	44.9222	0	0	0	0	0	0	0	0	0.00208174	0.00110423	0	0	0	0	0	0	0	0	1.80882	0	0	0	0	0	0.00208616	0	0	0	0	0	0	0	0	0	0	0
ARE	0	0	0	0	0	0	0	0	0	0	49.9396	0	0	0	0	0	0	0	0	0	0	0.0270476	0	0	0	0	0	0	0	0	0	0	0	0	0	0	0	0	0	0	0	0	0	0	0	0	0	0.00592858	0
TUR	0	0.00481823	0	0	0	17.7423	0	0	0	0	0	0	0	0	0	0	0.00100951	0	0	0	0	0.00285849	0.00739793	0	0	0	0	0	0	0.00383157	0.00293854	0	0	0	0.146351	0	0	0	0	0.000928172	0	0	0	0	0.00574556	0	0	0	0
UGA	0	0	0	0	0	0	0	0	0	0	0	0	0	0	0	0	0	0	0	0	0	0	0	0	0	0	0	0	0	0	0	0	0	0	0	0	0	0	0	0	0	0	0	0	0	0	0	0	0
UKR	0	0	0	0	0	0	0	0	0	0	0	0	0.00417876	0	0	0	0	0	0	0	0	0	0	0	0	0	0	0	0	0	0	0	0	0	0	0	0	0	0	0	0	0	0	0	0	0	0	0	0
MKD	0	0	0	0	0	0	0	0	0	0	0	0	0	0	0	0	0	0	0	0	0	0	0	0	0	0	0	0	0	0	0	0	0	0	0	0	0	0	0	0	0	0	0	0	0	0	0	0	0
GBR	0.0221632	2.91883	12.2855	0.61178	0.60057	0	0	0	0.448553	0.374174	0	0	8.25425	0.481944	0.069362	0.0441298	0.00511501	0	0.00771603	0	0.0559074	10.3937	25.9282	1.05848	0	0	0.200374	0.0237803	0.126044	0.122382	8.91954	0.305169	0	0.961624	0.895827	0.0197213	0.235753	0	0	0.13344	0.833129	0	0	0	0.826773	0	0.448068	0	0.28209
USA	0	14.6294	7.32804	0.0608233	53.2574	0.313238	0	0	0	633.512	0	1.0653	7481.65	0	0.0628791	2.42555	17.3199	0.0579215	0.00292556	204.633	29.9533	39.1551	96.4874	0	0.703689	0	0.0700096	0	0.304849	0.585595	2.44605	68.3442	0.00116197	0.0262515	20.0559	0.063616	0.0690318	0.0576908	0	3.01764	0	45.3692	0	0	13.6212	0	0.0560147	0.000976401	0.007868
URY	0	0	0	0	0	0	0	0	0	0	0	0	0	0	0	0	0	0	0	0	0	0	0	0	0	0	0	0	0	0	0	0	0	0	0	0	0	0	0	0	0	0	0	0	0	0	0	0	0
UZB	0	0	0	0	0	0	0	0	0	0	0	0	0	0	0	0	0	0	0	0	0	0	0	0	0	0	0	0	0	0	0	0	0	0	0	0	0	0	0	0	0	0	0	0	0	0	0	0	0
MNG	0	0	0	0	0	0	0	0	0	0	0	0	0	0	0	0	0	0	0	0	0	0	0	0	0	0	0	0	0	0	0	0	0	0	0	0	0	0	0	0	0	0	0	0	0	0	0	0	0
ROA	0	0	0	7.76815	0.00204931	0	0	0	0	0	0.0596576	0	430.508	0	0	0.00206258	0	0	0	0	0.00110311	0.770289	4.76443	0	0	0	0	0	0	0	0	996.341	0	0	76.5981	0	0	0	0	0.534	0	0	0	0	0.00103393	0	0	0	0
	6.68505	149.705	566.916	675.386	1031.64	19.5377	15.8358	0.00402761	2.39938	956.359	55.0079	1.93973	43847.9	3.09961	0.542805	895.149	40.4129	7.47924	16.2611	4605.93	42.1441	10456.1	6602.92	2.48594	1.40194	0.000998382	1893	262.083	19.8507	6.56273	1620.12	17106.3	32.8836	26.2822	3432.2	0.567256	65.303	63.8141	0.0245483	439.416	0.9113	231.761	0.00732922	0.434792	6064.54	3.42603	171.412	45.0382	12.5441
[truncated: 29 more columns]
