# Supplementary material for: Exploring the divergence of rare earth trade networks with a global simulation model
Source: iScience. 2025 Sep 27;28(11):113658. doi: 10.1016/j.isci.2025.113658 (PMC12554209; doi:10.1016/j.isci.2025.113658)
Supplement: Table S5. Import tariff and export tax implemented by each country under the baseline scenario [file mmc4.xlsx]

## Sheet: Sheet1
Import tariffs among rare earth trading countries in 2022
Note 1:Column A lists exporters, and row 4 lists importers. For example, H6 shows Myanmar imposing a 1% import tariff on rare earths from Australia.
Note 2:In 2022, no country imposed export tax on rare earths.
	ARG	AUS	AUT	BEL	BRA	BGR	MMR	BDI	BLR	CAN	LKA	CHL	CHN	COL	HRV	CZE	DNK	DOM	SLV	EST	FIN	FRA	DEU	GRC	GTM	HND	HUN	IDN	IRL	ISR	ITA	JPN	KAZ	KEN	KOR	LVA	LTU	LUX	MDG	MYS	MLT	MEX	OMN	NAM	NLD	NZL	NOR	PAK	PER
ARG	0	0	0.032	0.032	0	0.032	0.03	0	0.05	0	0	0	0.05	0	0.032	0.032	0.032	0	0	0.032	0.032	0.032	0.032	0.032	0	0	0.032	0.05	0.032	0	0.032	0	0.05	0	0.05	0.032	0.032	0.032	0.05	0	0.032	0	0.05	0	0.032	0	0	0	0
AUS	0.0332566	0	0.032	0.032	0.02	0.032	0.01	0	0.05	0	0	0	0	0	0.032	0.032	0.032	0	0	0.032	0.032	0.032	0.032	0.032	0	0	0.032	0	0.032	0	0.032	0	0.05	0	0	0.032	0.032	0.032	0.05	0	0.032	0	0.05	0	0.032	0	0	0	0
AUT	0.0332566	0	0	0	0.02	0	0.03	0	0.05	0	0	0	0.05	0	0	0	0	0	0	0	0	0	0	0	0	0	0	0.05	0	0	0	0	0.05	0	0	0	0	0	0.03	0	0	0	0.05	0	0	0	0	0	0
BEL	0.0332566	0	0.032	0	0.02	0	0.03	0	0.05	0	0	0	0.05	0	0	0	0	0	0	0	0	0	0	0	0	0	0	0.05	0	0	0	0	0.05	0	0	0	0	0	0.03	0	0	0	0.05	0	0	0	0	0	0
BRA	0	0	0.032	0.032	0	0.032	0.03	0	0.05	0	0	0	0.05	0	0.032	0.032	0.032	0	0	0.032	0.032	0.032	0.032	0.032	0	0	0.032	0.05	0.032	0	0.032	0	0.05	0	0.05	0.032	0.032	0.032	0.05	0	0.032	0	0.05	0	0.032	0	0	0	0
BGR	0.0332566	0	0.032	0	0.02	0	0.03	0	0.05	0	0	0	0.05	0	0	0	0	0	0	0	0	0	0	0	0	0	0	0.05	0	0	0	0	0.05	0	0	0	0	0	0.03	0	0	0	0.05	0	0	0	0	0	0
MMR	0.0332566	0	0	0	0.02	0	0	0	0.05	0	0	0	0	0	0	0	0	0	0	0	0	0	0	0	0	0	0	0	0	0	0	0	0.05	0	0	0	0	0	0.05	0	0	0	0.05	0	0	0	0	0	0
BDI	0.0332566	0	0	0	0.02	0	0.03	0	0.05	0	0	0	0	0	0	0	0	0	0	0	0	0	0	0	0	0	0	0.05	0	0	0	0	0.05	0	0	0	0	0	0	0	0	0	0.05	0	0	0	0	0	0
BLR	0.0332566	0	0.032	0.032	0.02	0.032	0.03	0	0	0.35	0	0.06	0.05	0	0.032	0.032	0.032	0	0	0.032	0.032	0.032	0.032	0.032	0	0	0.032	0.05	0.032	0	0.032	0	0.05	0	0.05	0.032	0.032	0.032	0.05	0	0.032	0	0.05	0	0.032	0	0	0	0
CAN	0.0332566	0	0	0	0.02	0	0.03	0	0.05	0	0	0	0.05	0	0	0	0	0	0	0	0	0	0	0	0	0	0	0.05	0	0	0	0	0.05	0	0	0	0	0	0.05	0	0	0	0.05	0	0	0	0	0	0
LKA	0.0332566	0	0	0	0.02	0	0.03	0	0.05	0	0	0.06	0.0436927	0	0	0	0	0	0	0	0	0	0	0	0	0	0	0.05	0	0	0	0	0.05	0	0.0352383	0	0	0	0.05	0	0	0	0.05	0	0	0	0	0	0
CHL	0	0	0	0	0	0	0.03	0	0.05	0	0	0	0	0	0	0	0	0	0	0	0	0	0	0	0	0	0	0	0	0	0	0	0.05	0	0	0	0	0	0.05	0	0	0	0.05	0	0	0	0	0	0
CHN	0.0332566	0	0.032	0.032	0.02	0.032	0	0	0.05	0	0	0	0	0	0.032	0.032	0.032	0	0	0.032	0.032	0.032	0.032	0.032	0	0	0.032	0	0.032	0	0.032	0	0.05	0	0	0.032	0.032	0.032	0.05	0	0.032	0	0.05	0	0.032	0	0	0	0
COL	0	0	0	0	0	0	0.03	0	0.05	0	0	0	0.05	0	0	0	0	0	0	0	0	0	0	0	0	0	0	0.05	0	0	0	0	0.05	0	0	0	0	0	0.05	0	0	0	0.05	0	0	0	0	0	0
HRV	0.0332566	0	0	0	0.02	0	0.03	0	0.05	0	0	0	0.05	0	0	0	0	0	0	0	0	0	0	0	0	0	0	0.05	0	0	0	0	0.05	0	0	0	0	0	0.03	0	0	0	0.05	0	0	0	0	0	0
CZE	0.0332566	0	0	0	0.02	0	0.03	0	0.05	0	0	0	0.05	0	0	0	0	0	0	0	0	0	0	0	0	0	0	0.05	0	0	0	0	0.05	0	0	0	0	0	0.03	0	0	0	0.05	0	0	0	0	0	0
DNK	0.0332566	0	0	0	0.02	0	0.03	0	0.05	0	0	0	0.05	0	0	0	0	0	0	0	0	0	0	0	0	0	0	0.05	0	0	0	0	0.05	0	0	0	0	0	0.03	0	0	0	0.05	0	0	0	0	0	0
DOM	0.0332566	0	0	0	0.02	0	0.03	0	0.05	0	0	0.06	0.05	0	0	0	0	0	0	0	0	0	0	0	0	0	0	0.05	0	0	0	0	0.05	0	0.05	0	0	0	0.05	0	0	0	0.05	0	0	0	0	0	0
SLV	0.0332566	0	0	0	0.02	0	0.03	0	0.05	0	0	0	0.05	0	0	0	0	0	0	0	0	0	0	0	0	0	0	0.05	0	0	0	0	0.05	0	0	0	0	0	0.05	0	0	0	0.05	0	0	0	0	0	0
EST	0.0332566	0	0	0	0.02	0	0.03	0	0.05	0	0	0	0.05	0	0	0	0	0	0	0	0	0	0	0	0	0	0	0.05	0	0	0	0	0.05	0	0	0	0	0	0.03	0	0	0	0.05	0	0	0	0	0	0
FIN	0.0332566	0	0	0	0.02	0	0.03	0	0.05	0	0	0	0.05	0	0	0	0	0	0	0	0	0	0	0	0	0	0	0.05	0	0	0	0	0.05	0	0	0	0	0	0.03	0	0	0	0.05	0	0	0	0	0	0
FRA	0.0332566	0	0	0	0.02	0	0.03	0	0.05	0	0	0	0.05	0	0	0	0	0	0	0	0	0	0	0	0	0	0	0.05	0	0	0	0	0.05	0	0	0	0	0	0.03	0	0	0	0.05	0	0	0	0	0	0
DEU	0.0332566	0	0	0	0.02	0	0.03	0	0.05	0	0	0	0.05	0	0	0	0	0	0	0	0	0	0	0	0	0	0	0.05	0	0	0	0	0.05	0	0	0	0	0	0.03	0	0	0	0.05	0	0	0	0	0	0
GRC	0.0332566	0	0	0	0.02	0	0.03	0	0.05	0	0	0	0.05	0	0	0	0	0	0	0	0	0	0	0	0	0	0	0.05	0	0	0	0	0.05	0	0	0	0	0	0.03	0	0	0	0.05	0	0	0	0	0	0
GTM	0.0332566	0	0	0	0.02	0	0.03	0	0.05	0	0	0	0.05	0	0	0	0	0	0	0	0	0	0	0	0	0	0	0.05	0	0	0	0	0.05	0	0.05	0	0	0	0.05	0	0	0	0.05	0	0	0	0	0	0
HND	0.0332566	0	0	0	0.02	0	0.03	0	0.05	0	0	0	0.05	0	0	0	0	0	0	0	0	0	0	0	0	0	0	0.05	0	0	0	0	0.05	0	0	0	0	0	0.05	0	0	0	0.05	0	0	0	0	0	0
HUN	0.0332566	0	0	0	0.02	0	0.03	0	0.05	0	0	0	0.05	0	0	0	0	0	0	0	0	0	0	0	0	0	0	0.05	0	0	0	0	0.05	0	0	0	0	0	0.03	0	0	0	0.05	0	0	0	0	0	0
IDN	0.0332566	0	0	0	0.02	0	0	0	0.05	0	0	0.06	0	0	0	0	0	0	0	0	0	0	0	0	0	0	0	0	0	0	0	0	0.05	0	0	0	0	0	0.05	0	0	0	0.05	0	0	0	0	0	0
IRL	0.0332566	0	0	0	0.02	0	0.03	0	0.05	0	0	0	0.05	0	0	0	0	0	0	0	0	0	0	0	0	0	0	0.05	0	0	0	0	0.05	0	0	0	0	0	0.03	0	0	0	0.05	0	0	0	0	0	0
ISR	0	0	0	0	0	0	0.03	0	0.05	0	0	0.06	0.05	0	0	0	0	0	0	0	0	0	0	0	0	0	0	0.05	0	0	0	0	0.05	0	0.05	0	0	0	0.05	0	0	0	0.05	0	0	0	0	0	0
ITA	0.0332566	0	0	0	0.02	0	0.03	0	0.05	0	0	0	0.05	0	0	0	0	0	0	0	0	0	0	0	0	0	0	0.05	0	0	0	0	0.05	0	0	0	0	0	0.03	0	0	0	0.05	0	0	0	0	0	0
JPN	0.0332566	0	0	0	0.02	0	0.01	0	0.05	0	0	0	0	0	0	0	0	0	0	0	0	0	0	0	0	0	0	0	0	0	0	0	0.05	0	0.045	0	0	0	0.05	0	0	0	0.05	0	0	0	0	0	0
KAZ	0.0332566	0	0.032	0.032	0.02	0.032	0.03	0	0.05	0	0	0.06	0.05	0	0.032	0.032	0.032	0	0	0.032	0.032	0.032	0.032	0.032	0	0	0.032	0.05	0.032	0	0.032	0	0	0	0.05	0.032	0.032	0.032	0.05	0	0.032	0	0.05	0	0.032	0	0	0	0
KEN	0.0332566	0	0	0	0.02	0	0.03	0	0.05	0	0	0.06	0.05	0	0	0	0	0	0	0	0	0	0	0	0	0	0	0.05	0	0	0	0	0.05	0	0.05	0	0	0	0	0	0	0	0.05	0	0	0	0	0	0
KOR	0.0332566	0	0	0	0.02	0	0	0	0.05	0	0	0	0	0	0	0	0	0	0	0	0	0	0	0	0	0	0	0	0	0	0	0	0.05	0	0	0	0	0	0.05	0	0	0	0.05	0	0	0	0	0	0
LVA	0.0332566	0	0	0	0.02	0	0.03	0	0.05	0	0	0	0.05	0	0	0	0	0	0	0	0	0	0	0	0	0	0	0.05	0	0	0	0	0.05	0	0	0	0	0	0.03	0	0	0	0.05	0	0	0	0	0	0
LTU	0.0332566	0	0	0	0.02	0	0.03	0	0.05	0	0	0	0.05	0	0	0	0	0	0	0	0	0	0	0	0	0	0	0.05	0	0	0	0	0.05	0	0	0	0	0	0.03	0	0	0	0.05	0	0	0	0	0	0
LUX	0.0332566	0	0	0	0.02	0	0.03	0	0.05	0	0	0	0.05	0	0	0	0	0	0	0	0	0	0	0	0	0	0	0.05	0	0	0	0	0.05	0	0	0	0	0	0.03	0	0	0	0.05	0	0	0	0	0	0
MDG	0.0332566	0	0	0	0.02	0	0.03	0	0.05	0	0	0	0	0	0	0	0	0	0	0	0	0	0	0	0	0	0	0.05	0	0	0	0	0.05	0	0	0	0	0	0	0	0	0	0.05	0	0	0	0	0	0
MYS	0.0332566	0	0.032	0.032	0.02	0.032	0	0	0.05	0	0	0	0	0	0.032	0.032	0.032	0	0	0.032	0.032	0.032	0.032	0.032	0	0	0.032	0	0.032	0	0.032	0	0.05	0	0	0.032	0.032	0.032	0.05	0	0.032	0	0.05	0	0.032	0	0	0	0
MLT	0.0332566	0	0	0	0.02	0	0.03	0	0.05	0	0	0	0.05	0	0	0	0	0	0	0	0	0	0	0	0	0	0	0.05	0	0	0	0	0.05	0	0	0	0	0	0.03	0	0	0	0.05	0	0	0	0	0	0
MEX	0	0	0	0	0.016	0	0.03	0	0.05	0	0	0	0.05	0	0	0	0	0	0	0	0	0	0	0	0	0	0	0.05	0	0	0	0	0.05	0	0.05	0	0	0	0.05	0	0	0	0.05	0	0	0	0	0	0
OMN	0.0332566	0	0.032	0.032	0.02	0.032	0.03	0	0.05	0	0	0.06	0.05	0	0.032	0.032	0.032	0	0	0.032	0.032	0.032	0.032	0.032	0	0	0.032	0.05	0.032	0	0.032	0	0.05	0	0.05	0.032	0.032	0.032	0.05	0	0.032	0	0	0	0.032	0	0	0	0
NAM	0.0332566	0	0	0	0.02	0	0.03	0	0.05	0	0	0.06	0.05	0	0	0	0	0	0	0	0	0	0	0	0	0	0	0.05	0	0	0	0	0.05	0	0.05	0	0	0	0.05	0	0	0	0.05	0	0	0	0	0	0
NLD	0.0332566	0	0	0	0.02	0	0.03	0	0.05	0	0	0	0.05	0	0	0	0	0	0	0	0	0	0	0	0	0	0	0.05	0	0	0	0	0.05	0	0	0	0	0	0.03	0	0	0	0.05	0	0	0	0	0	0
NZL	0.0332566	0	0.032	0.032	0.02	0.032	0.01	0	0.05	0	0	0	0	0	0.032	0.032	0.032	0	0	0.032	0.032	0.032	0.032	0.032	0	0	0.032	0	0.032	0	0.032	0	0.05	0	0	0.032	0.032	0.032	0.05	0	0.032	0	0.05	0	0.032	0	0	0	0
NOR	0.0332566	0	0	0	0.02	0	0.03	0	0.05	0	0	0	0.05	0	0	0	0	0	0	0	0	0	0	0	0	0	0	0.03	0	0	0	0	0.05	0	0	0	0	0	0.05	0	0	0	0	0	0	0	0	0	0
PAK	0.0332566	0	0	0	0.02	0	0.03	0	0.05	0	0	0.06	0	0	0	0	0	0	0	0	0	0	0	0	0	0	0	0.05	0	0	0	0	0.05	0	0.05	0	0	0	0.05	0	0	0	0.05	0	0	0	0	0	0
PER	0	0	0	0	0	0	0.03	0	0.05	0	0	0	0	0	0	0	0	0	0	0	0	0	0	0	0	0	0	0.05	0	0	0	0	0.05	0	0	0	0	0	0.05	0	0	0	0.05	0	0	0	0	0	0
PHL	0.0332566	0	0	0	0.02	0	0	0	0.05	0	0	0.06	0	0	0	0	0	0	0	0	0	0	0	0	0	0	0	0	0	0	0	0	0.05	0	0	0	0	0	0.05	0	0	0	0.05	0	0	0	0	0	0
POL	0.0332566	0	0	0	0.02	0	0.03	0	0.05	0	0	0	0.05	0	0	0	0	0	0	0	0	0	0	0	0	0	0	0.05	0	0	0	0	0.05	0	0	0	0	0	0.03	0	0	0	0.05	0	0	0	0	0	0
PRT	0.0332566	0	0	0	0.02	0	0.03	0	0.05	0	0	0	0.05	0	0	0	0	0	0	0	0	0	0	0	0	0	0	0.05	0	0	0	0	0.05	0	0	0	0	0	0.03	0	0	0	0.05	0	0	0	0	0	0
ROU	0.0332566	0	0	0	0.02	0	0.03	0	0.05	0	0	0	0.05	0	0	0	0	0	0	0	0	0	0	0	0	0	0	0.05	0	0	0	0	0.05	0	0	0	0	0	0.03	0	0	0	0.05	0	0	0	0	0	0
RUS	0.0332566	0	0.032	0.032	0.02	0.032	0.03	0	0.05	0.35	0	0.06	0.05	0	0.032	0.032	0.032	0	0	0.032	0.032	0.032	0.032	0.032	0	0	0.032	0.05	0.032	0	0.032	0	0.05	0	0.05	0.032	0.032	0.032	0.05	0	0.032	0	0.05	0	0.032	0	0	0	0
SAU	0.0332566	0	0.032	0.032	0.02	0.032	0.03	0	0.05	0	0	0.06	0.05	0	0.032	0.032	0.032	0	0	0.032	0.032	0.032	0.032	0.032	0	0	0.032	0.05	0.032	0	0.032	0	0.05	0	0.05	0.032	0.032	0.032	0.05	0	0.032	0	0	0	0.032	0	0	0	0
SRB	0.0332566	0	0	0	0.02	0	0.03	0	0	0	0	0.06	0.05	0	0	0	0	0	0	0	0	0	0	0	0	0	0	0.05	0	0	0	0	0	0	0.05	0	0	0	0.05	0	0	0	0.05	0	0	0	0	0	0
IND	0.0332566	0	0.032	0.032	0.02	0.032	0	0	0.05	0	0	0.06	0.0436927	0	0.032	0.032	0.032	0	0	0.032	0.032	0.032	0.032	0.032	0	0	0.032	0	0.032	0	0.032	0	0.05	0	0	0.032	0.032	0.032	0.05	0	0.032	0	0.05	0	0.032	0	0	0	0
SGP	0.0332566	0	0	0	0.02	0	0	0	0.05	0	0	0	0	0	0	0	0	0	0	0	0	0	0	0	0	0	0	0	0	0	0	0	0.05	0	0	0	0	0	0.05	0	0	0	0	0	0	0	0	0	0
SVK	0.0332566	0	0	0	0.02	0	0.03	0	0.05	0	0	0	0.05	0	0	0	0	0	0	0	0	0	0	0	0	0	0	0.05	0	0	0	0	0.05	0	0	0	0	0	0.03	0	0	0	0.05	0	0	0	0	0	0
VNM	0.0332566	0	0	0	0.02	0	0	0	0	0	0	0	0	0	0	0	0	0	0	0	0	0	0	0	0	0	0	0	0	0	0	0	0	0	0	0	0	0	0.05	0	0	0	0.05	0	0	0	0	0	0
SVN	0.0332566	0	0	0	0.02	0	0.03	0	0.05	0	0	0	0.05	0	0	0	0	0	0	0	0	0	0	0	0	0	0	0.05	0	0	0	0	0.05	0	0	0	0	0	0.03	0	0	0	0.05	0	0	0	0	0	0
ZAF	0.0332566	0	0	0	0.02	0	0.03	0	0.05	0	0	0.06	0.05	0	0	0	0	0	0	0	0	0	0	0	0	0	0	0.05	0	0	0	0	0.05	0	0.05	0	0	0	0.025	0	0	0	0.05	0	0	0	0	0	0
ESP	0.0332566	0	0	0	0.02	0	0.03	0	0.05	0	0	0	0.05	0	0	0	0	0	0	0	0	0	0	0	0	0	0	0.05	0	0	0	0	0.05	0	0	0	0	0	0.03	0	0	0	0.05	0	0	0	0	0	0
SWE	0.0332566	0	0	0	0.02	0	0.03	0	0.05	0	0	0	0.05	0	0	0	0	0	0	0	0	0	0	0	0	0	0	0.05	0	0	0	0	0.05	0	0	0	0	0	0.03	0	0	0	0.05	0	0	0	0	0	0
CHE	0.0332566	0	0	0	0.02	0	0.03	0	0.05	0	0	0	0	0	0	0	0	0	0	0	0	0	0	0	0	0	0	0.03	0	0	0	0	0.05	0	0	0	0	0	0.05	0	0	0	0	0	0	0	0	0	0
THA	0.0332566	0	0.032	0.032	0.02	0.032	0	0	0.05	0	0	0	0	0	0.032	0.032	0.032	0	0	0.032	0.032	0.032	0.032	0.032	0	0	0.032	0	0.032	0	0.032	0	0.05	0	0	0.032	0.032	0.032	0.05	0	0.032	0	0.05	0	0.032	0	0	0	0
ARE	0.0332566	0	0.032	0.032	0.02	0.032	0.03	0	0.05	0	0	0.06	0.05	0	0.032	0.032	0.032	0	0	0.032	0.032	0.032	0.032	0.032	0	0	0.032	0.05	0.032	0	0.032	0	0.05	0	0.05	0.032	0.032	0.032	0.05	0	0.032	0	0	0	0.032	0	0	0	0
TUR	0.0332566	0	0	0	0.02	0	0.03	0	0.05	0	0	0	0.05	0	0	0	0	0	0	0	0	0	0	0	0	0	0	0.05	0	0	0	0	0.05	0	0	0	0	0	0.05	0	0	0	0.05	0	0	0	0	0	0
UGA	0.0332566	0	0	0	0.02	0	0.03	0	0.05	0	0	0	0	0	0	0	0	0	0	0	0	0	0	0	0	0	0	0.05	0	0	0	0	0.05	0	0	0	0	0	0	0	0	0	0.05	0	0	0	0	0	0
UKR	0.0332566	0	0	0	0.02	0	0.03	0	0	0	0	0.06	0.05	0	0	0	0	0	0	0	0	0	0	0	0	0	0	0.05	0	0	0	0	0	0	0.05	0	0	0	0.05	0	0	0	0.05	0	0	0	0	0	0
MKD	0.0332566	0	0	0	0.02	0	0.03	0	0.05	0	0	0	0.05	0	0	0	0	0	0	0	0	0	0	0	0	0	0	0	0	0	0	0	0.05	0	0.05	0	0	0	0.05	0	0	0	0.05	0	0	0	0	0	0
GBR	0.0332566	0	0	0	0.02	0	0.03	0	0.05	0	0	0	0.05	0	0	0	0	0	0	0	0	0	0	0	0	0	0	0.05	0	0	0	0	0.05	0	0	0	0	0	0.05	0	0	0	0.05	0	0	0	0	0	0
USA	0.0332566	0	0.032	0.032	0.02	0.032	0.03	0	0.05	0	0	0	0.05	0	0.032	0.032	0.032	0	0	0.032	0.032	0.032	0.032	0.032	0	0	0.032	0.05	0.032	0	0.032	0	0.05	0	0	0.032	0.032	0.032	0.05	0	0.032	0	0	0	0.032	0	0	0	0
URY	0	0	0.032	0.032	0	0.032	0.03	0	0.05	0	0	0	0.05	0	0.032	0.032	0.032	0	0	0.032	0.032	0.032	0.032	0.032	0	0	0.032	0.05	0.032	0	0.032	0	0.05	0	0.05	0.032	0.032	0.032	0.05	0	0.032	0	0.05	0	0.032	0	0	0	0
UZB	0.0332566	0	0	0	0.02	0	0.03	0	0	0	0	0.06	0.05	0	0	0	0	0	0	0	0	0	0	0	0	0	0	0.05	0	0	0	0	0	0	0.05	0	0	0	0.05	0	0	0	0.05	0	0	0	0	0	0
MNG	0.0332566	0	0	0	0.02	0	0.03	0	0.05	0	0	0.06	0.0436927	0	0	0	0	0	0	0	0	0	0	0	0	0	0	0.05	0	0	0	0	0.05	0	0.05	0	0	0	0.05	0	0	0	0.05	0	0	0	0	0	0
ROA	0.0357316	0	0.032	0.032	0.02	0.032	0.03	0	0.05	0	0	0.06	0.05	0	0.032	0.032	0.032	0	0	0.032	0.032	0.032	0.032	0.032	0	0	0.032	0.05	0.032	0	0.032	0	0.05	0	0.05	0.032	0.032	0.032	0.05	0	0.032	0	0.05	0	0.032	0	0	0	0
[truncated: 28 more columns]
